# Supplementary material for: A rare gain of function mutation in a wheat tandem kinase confers resistance to powdery mildew
Source: Nat Commun. 2020 Feb 3;11:680. doi: 10.1038/s41467-020-14294-0 (PMC6997164; doi:10.1038/s41467-020-14294-0)
Supplement: Supplementary file 8 — Supplementary Data 4 [file 41467_2020_14294_MOESM8_ESM.xlsx]

## Sheet: Sheet1
Supplementary Data 4 Sequence variations in the 632 bp genomic region containing the 6-bp deletion amplified by InDel-WTK3 in 1,069 Aegilops tauschii and hexaploid wheat accessions.
Accession	Name	Country of origin	IT (Bgt E09)	Genus	Species	Source	Haplotype
MCC001	Jinghong 5	Beijing, China	S	Triticum	aestivum	MCC	Ⅱ
MCC002	Neimai 11	Inner Mongolia, China	S	Triticum	aestivum	MCC	Ⅱ
MCC003	Jinmai 3	Shanxi, China	S	Triticum	aestivum	MCC	Ⅱ
MCC004	Lianglaiyoubaipixiaomai	Inner Mongolia, China	S	Triticum	aestivum	MCC	Ⅱ
MCC005	Bihongsui	Inner Mongolia, China	S	Triticum	aestivum	MCC	Ⅱ
MCC006	Xiaobaimai	Inner Mongolia, China	S	Triticum	aestivum	MCC	Ⅱ
MCC007	Hongpixiaomai	Inner Mongolia, China	S	Triticum	aestivum	MCC	Ⅱ
MCC008	Dabaipi	Hebei, China	S	Triticum	aestivum	MCC	Ⅱ
MCC009	Xiaohongpi	Inner Mongolia, China	S	Triticum	aestivum	MCC	Ⅱ
MCC010	Dingxingzhai	Shanxi, China	S	Triticum	aestivum	MCC	Ⅱ
MCC011	Honglidangnianlao	Shaanxi, China	S	Triticum	aestivum	MCC	Ⅱ
MCC012	Chunxiaomai	Shaanxi, China	S	Triticum	aestivum	MCC	Ⅱ
MCC013	Huoliaomai	Inner Mongolia, China	S	Triticum	aestivum	MCC	Ⅱ
MCC014	Dahongmai	Shanxi, China	S	Triticum	aestivum	MCC	Ⅱ
MCC015	Baimai	Gansu, China	S	Triticum	aestivum	MCC	Ⅱ
MCC016	Niuzhijia	Shanxi, China	S	Triticum	aestivum	MCC	Ⅱ
MCC017	Mahuaban	Jilin, China	R	Triticum	aestivum	MCC	Ⅱ
MCC018	Jiahongmai	Shanxi, China	S	Triticum	aestivum	MCC	Ⅱ
MCC019	Hongjinmai	Gansu, China	S	Triticum	aestivum	MCC	Ⅱ
MCC020	Baiqimai	Gansu, China	S	Triticum	aestivum	MCC	Ⅱ
MCC021	Xiaokouhong	Liaodong, China	S	Triticum	aestivum	MCC	Ⅱ
MCC022	Lanhuamai	Gansu, China	S	Triticum	aestivum	MCC	Ⅱ
MCC023	Daimanghongmai	Tianjin, China	S	Triticum	aestivum	MCC	Ⅱ
MCC024	Zhuludongmai	Hebei, China	S	Triticum	aestivum	MCC	Ⅱ
MCC025	Hongmai	Hebei, China	S	Triticum	aestivum	MCC	Ⅶ
MCC026	Honglaomai	Shaanxi, China	S	Triticum	aestivum	MCC	Ⅱ
MCC027	Youmangbaifu	Jilin, China	S	Triticum	aestivum	MCC	Ⅱ
MCC028	Hongpidongmai	Shanxi, China	S	Triticum	aestivum	MCC	Ⅱ
MCC029	Panshiwumang	Jilin, China	S	Triticum	aestivum	MCC	Ⅶ
MCC030	Youmangbaifu	Liaoning, China	S	Triticum	aestivum	MCC	Ⅱ
MCC031	Baiqiumai	Hebei, China	S	Triticum	aestivum	MCC	Ⅱ
MCC032	Laomai	Shaanxi, China	S	Triticum	aestivum	MCC	Ⅱ
MCC033	Xiaobaimang	Hebei, China	S	Triticum	aestivum	MCC	Ⅱ
MCC034	Zhongyou 9507	N/A	S	Triticum	aestivum	MCC	Ⅶ
MCC035	Jinmai 8	Shanxi, China	S	Triticum	aestivum	MCC	Ⅱ
MCC036	Fengkang 2	Beijing, China	S	Triticum	aestivum	MCC	Ⅶ
MCC037	Changzhi 6406	Shanxi, China	S	Triticum	aestivum	MCC	Ⅶ
MCC038	Beijing 8	Beijing, China	S	Triticum	aestivum	MCC	Ⅱ
MCC039	Yuandong 822	Beijing, China	S	Triticum	aestivum	MCC	Ⅱ
MCC040	Lvzao 328	Shanxi, China	S	Triticum	aestivum	MCC	Ⅶ
MCC041	Yanan 11	Shaanxi, China	S	Triticum	aestivum	MCC	Ⅱ
MCC042	Nongda 183	Beijing, China	S	Triticum	aestivum	MCC	Ⅱ
MCC043	Nongda 311	Beijing, China	S	Triticum	aestivum	MCC	Ⅱ
MCC044	Nongda 139	Beijing, China	S	Triticum	aestivum	MCC	Ⅱ
MCC045	Mingxian 169	Shanxi, China	S	Triticum	aestivum	MCC	Ⅱ
MCC046	Dongfanghong 3	Beijing, China	S	Triticum	aestivum	MCC	Ⅱ
MCC047	Xianmai	Henan, China	S	Triticum	aestivum	MCC	Ⅱ
MCC048	Jiangxizao	Henan, China	S	Triticum	aestivum	MCC	Ⅱ
MCC049	Honghuazao	Hebei, China	S	Triticum	aestivum	MCC	Ⅱ
MCC050	Jiangdongmen	Jiangsu, China	S	Triticum	aestivum	MCC	Ⅱ
MCC051	Dahuangpi	Anhui, China	S	Triticum	aestivum	MCC	Ⅱ
MCC052	Chongyanghongmai 1	Hubei, China	S	Triticum	aestivum	MCC	Ⅱ
MCC053	Zaowutian	Jiangsu, China	S	Triticum	aestivum	MCC	Ⅱ
MCC054	Liuzhutou	Jiangsu, China	S	Triticum	aestivum	MCC	Ⅱ
MCC055	Chanbuzhi	Anhui, China	S	Triticum	aestivum	MCC	Ⅱ
MCC056	Zhumaoyuanzitou	Zhejiang, China	S	Triticum	aestivum	MCC	Ⅱ
MCC057	Shuilizhan	Jiangxi, China	S	Triticum	aestivum	MCC	Ⅱ
MCC058	Huangshuibai	Zhejiang, China	S	Triticum	aestivum	MCC	Ⅱ
MCC059	Baipu	Zhejiang, China	S	Triticum	aestivum	MCC	Ⅱ
MCC060	Zaoxiaomai	Zhejiang, China	S	Triticum	aestivum	MCC	Ⅱ
MCC061	Lanxizaoxiaomai	Zhejiang, China	S	Triticum	aestivum	MCC	Ⅱ
MCC062	Wangshuibai	Jiangsu, China	S	Triticum	aestivum	MCC	Ⅱ
MCC063	Wuyuanmai	Jiangxi, China	S	Triticum	aestivum	MCC	Ⅱ
MCC064	Chejianzi	Jiangsu, China	S	Triticum	aestivum	MCC	Ⅱ
MCC065	Heshangmai	Hunan, China	S	Triticum	aestivum	MCC	Ⅱ
MCC066	Nuomai	Hunan, China	S	Triticum	aestivum	MCC	Ⅱ
MCC067	Mangxiaomai	Jiangsu, China	S	Triticum	aestivum	MCC	Ⅱ
MCC068	Sankecun	Hubei, China	S	Triticum	aestivum	MCC	Ⅱ
MCC069	Paozimai	Jiangxi, China	S	Triticum	aestivum	MCC	Ⅱ
MCC070	Huadong 6	Jiangsu, China	S	Triticum	aestivum	MCC	Ⅱ
MCC071	Liying 5	Jiangsu, China	S	Triticum	aestivum	MCC	Ⅶ
MCC072	Sumai 3	Jiangsu, China	S	Triticum	aestivum	MCC	Ⅶ
MCC073	Yangmai 158	Jiangsu, China	S	Triticum	aestivum	MCC	Ⅱ
MCC074	Dongmai 4	Hubei, China	S	Triticum	aestivum	MCC	Ⅱ
MCC075	Dongmai 6	Hubei, China	S	Triticum	aestivum	MCC	Ⅱ
MCC076	Anhu 3	Anhui, China	S	Triticum	aestivum	MCC	Ⅱ
MCC077	Zhemai 1	Zhejiang, China	S	Triticum	aestivum	MCC	Ⅱ
MCC078	Baiyoumai	Heilongjiang, China	S	Triticum	aestivum	MCC	Ⅱ
MCC079	Yangmai	Heilongjiang, China	S	Triticum	aestivum	MCC	Ⅱ
MCC080	Donghuachunmai	N/A	S	Triticum	aestivum	MCC	Ⅶ
MCC081	Huoqiu	Liaoning, China	S	Triticum	aestivum	MCC	Ⅱ
MCC082	Daqingmang	Heilongjiang, China	S	Triticum	aestivum	MCC	Ⅱ
MCC083	Guangtou	Heilongjiang, China	S	Triticum	aestivum	MCC	Ⅶ
MCC084	Xinkezao 9	Heilongjiang, China	S	Triticum	aestivum	MCC	Ⅶ
MCC085	Kefeng 3	Heilongjiang, China	S	Triticum	aestivum	MCC	Ⅱ
MCC086	Kelao 4	Heilongjiang, China	S	Triticum	aestivum	MCC	Ⅱ
MCC087	Xinshuguang 1	Heilongjiang, China	S	Triticum	aestivum	MCC	Ⅱ
MCC088	Dongnong 101	Heilongjiang, China	S	Triticum	aestivum	MCC	Ⅶ
MCC089	Xinshuguang 6	Heilongjiang, China	S	Triticum	aestivum	MCC	Ⅱ
MCC090	Jichun 1016	Jilin, China	S	Triticum	aestivum	MCC	Ⅶ
MCC091	Chixiaomai	Japan	S	Triticum	aestivum	MCC	Ⅶ
MCC092	Funo	Italy	S	Triticum	aestivum	MCC	Ⅱ
MCC093	Kabka 3	USSR	S	Triticum	aestivum	MCC	Ⅱ
MCC094	St2422/464	Italy	S	Triticum	aestivum	MCC	Ⅶ
MCC095	Nanda 2419	N/A	S	Triticum	aestivum	MCC	Ⅱ
MCC096	Orofen	Chile	S	Triticum	aestivum	MCC	Ⅱ
MCC097	Nonglin 10	Japan	S	Triticum	aestivum	MCC	Ⅱ
MCC098	Shuiyuan 86	Korea	S	Triticum	aestivum	MCC	Ⅱ
MCC099	Qianjiaomai	USA	S	Triticum	aestivum	MCC	Ⅱ
MCC100	Earlypremium	USA	S	Triticum	aestivum	MCC	Ⅱ
MCC101	Triumph	USA	S	Triticum	aestivum	MCC	Ⅱ
MCC102	Lovrin 10	Roumania	S	Triticum	aestivum	MCC	Ⅶ
MCC103	Aodesa 3	USSR	S	Triticum	aestivum	MCC	Ⅶ
MCC104	Tanori	Mexico	S	Triticum	aestivum	MCC	Ⅱ
MCC105	Villaglori	Italy	S	Triticum	aestivum	MCC	Ⅱ
MCC106	Atlas 66	USA	R	Triticum	aestivum	MCC	Ⅱ
MCC107	Gansu 96	USA	S	Triticum	aestivum	MCC	Ⅶ
MCC108	Chaoanxiaomai	Guangdong, China	S	Triticum	aestivum	MCC	Ⅱ
MCC109	Chike	Guangdong, China	S	Triticum	aestivum	MCC	Ⅱ
MCC110	Songruimai	Fujian, China	S	Triticum	aestivum	MCC	Ⅱ
MCC111	Shengen	Fujian, China	S	Triticum	aestivum	MCC	Ⅱ
MCC112	Shanglinxiaomai	Guangxi, China	S	Triticum	aestivum	MCC	Ⅱ
MCC113	Kangxiu 10	Fujian, China	S	Triticum	aestivum	MCC	Ⅶ
MCC114	Taizhong 23	Taiwan, China	S	Triticum	aestivum	MCC	Ⅶ
MCC115	Jinmai 2148	Fujian, China	S	Triticum	aestivum	MCC	Ⅶ
MCC116	Dixiuzao	Fujian, China	S	Triticum	aestivum	MCC	Ⅱ
MCC117	Jingyang 60	Shaanxi, China	R	Triticum	aestivum	MCC	Ⅱ
MCC118	Shite 14	Hebei, China	R	Triticum	aestivum	MCC	Ⅱ
MCC119	Fuzhuang 30	Shaanxi, China	R	Triticum	aestivum	MCC	Ⅱ
MCC120	Bima 1	Shaanxi, China	S	Triticum	aestivum	MCC	Ⅱ
MCC121	Bima 4	Shaanxi, China	S	Triticum	aestivum	MCC	Ⅱ
MCC122	Shijiazhuang 54	Hebei, China	S	Triticum	aestivum	MCC	Ⅱ
MCC123	Pingyang 27	Shaanxi, China	S	Triticum	aestivum	MCC	Ⅱ
MCC124	Fengchan 3	Shaanxi, China	S	Triticum	aestivum	MCC	Ⅶ
MCC125	Taishan 1	Shandong, China	S	Triticum	aestivum	MCC	Ⅱ
MCC126	Jinan 2	Shandong, China	S	Triticum	aestivum	MCC	Ⅱ
MCC127	Youbao	Shandong, China	S	Triticum	aestivum	MCC	Ⅱ
MCC128	Bainong 3217	Henan, China	S	Triticum	aestivum	MCC	Ⅱ
MCC129	Yannong 15	Shandong, China	S	Triticum	aestivum	MCC	Ⅱ
MCC130	Xinong 6028	Shaanxi, China	S	Triticum	aestivum	MCC	Ⅱ
MCC131	Shijiazhuang 407	Hebei, China	S	Triticum	aestivum	MCC	Ⅱ
MCC132	Jimai 2	Hebei, China	S	Triticum	aestivum	MCC	Ⅶ
MCC133	Neixiang 5	Henan, China	S	Triticum	aestivum	MCC	Ⅱ
MCC134	Zhengzhou 6	Henan, China	S	Triticum	aestivum	MCC	Ⅱ
MCC135	Xiannong 39	Shaanxi, China	S	Triticum	aestivum	MCC	Ⅱ
MCC136	Jinan 17	Shandong, China	S	Triticum	aestivum	MCC	Ⅱ
MCC137	Xiaoyan 6	Shaanxi, China	S	Triticum	aestivum	MCC	Ⅱ
MCC138	Shannong 7859	Shaanxi, China	S	Triticum	aestivum	MCC	Ⅱ
MCC139	Aifeng 3	Shaanxi, China	S	Triticum	aestivum	MCC	Ⅱ
MCC140	Lumai 1	Shandong, China	S	Triticum	aestivum	MCC	Ⅱ
MCC141	Wenmai 6	Zhejiang, China	S	Triticum	aestivum	MCC	Ⅱ
MCC142	Laizhou 953	Shandong, China	S	Triticum	aestivum	MCC	Ⅱ
MCC143	Zhengzhou 741	Henan, China	S	Triticum	aestivum	MCC	Ⅱ
MCC144	Baimangmai	Hebei, China	S	Triticum	aestivum	MCC	Ⅱ
MCC145	Huangguaxian	Henan, China	S	Triticum	aestivum	MCC	Ⅱ
MCC146	Banjiemang	Shandong, China	S	Triticum	aestivum	MCC	Ⅱ
MCC147	Laolaixia	Shandong, China	S	Triticum	aestivum	MCC	Ⅱ
MCC148	Louguding	Shandong, China	S	Triticum	aestivum	MCC	Ⅱ
MCC149	Xishanbiansui	Shandong, China	S	Triticum	aestivum	MCC	Ⅱ
MCC150	Honggoudong	Henan, China	S	Triticum	aestivum	MCC	Ⅱ
MCC151	Baihuomai	Shanxi, China	S	Triticum	aestivum	MCC	Ⅱ
MCC152	Sanyuehuang	N/A	S	Triticum	aestivum	MCC	Ⅱ
MCC153	Hongqiangchang	Shaanxi, China	S	Triticum	aestivum	MCC	Ⅱ
MCC154	Youzimai	Henan, China	S	Triticum	aestivum	MCC	Ⅱ
MCC155	Pingyuan 50	Henan, China	S	Triticum	aestivum	MCC	Ⅱ
MCC156	Baibiansui	Shandong, China	S	Triticum	aestivum	MCC	Ⅱ
MCC157	Baiqimai	Gansu, China	S	Triticum	aestivum	MCC	Ⅱ
MCC158	Baituzitou	Shandong, China	S	Triticum	aestivum	MCC	Ⅶ
MCC159	Youmangsaogudan	Henan, China	S	Triticum	aestivum	MCC	Ⅶ
MCC160	Fuyanghong	Anhui, China	S	Triticum	aestivum	MCC	Ⅱ
MCC161	Mazhamai	Shaanxi, China	S	Triticum	aestivum	MCC	Ⅱ
MCC162	Qiangchangmai	Shaanxi, China	R	Triticum	aestivum	MCC	Ⅱ
MCC163	Huomai	Gansu, China	R	Triticum	aestivum	MCC	Ⅶ
MCC164	Meiqianwu	Jiangsu, China	S	Triticum	aestivum	MCC	Ⅱ
MCC165	Jianmai	Henan, China	S	Triticum	aestivum	MCC	Ⅱ
MCC166	Sanyuehuang	Henan, China	S	Triticum	aestivum	MCC	Ⅱ
MCC167	Xiaofoshou	N/A	S	Triticum	aestivum	MCC	Ⅱ
MCC168	Hongheshangtou	Henan, China	S	Triticum	aestivum	MCC	Ⅱ
MCC169	Dakoumai	Henan, China	S	Triticum	aestivum	MCC	Ⅱ
MCC170	Tumangmai	Shaanxi, China	S	Triticum	aestivum	MCC	Ⅱ
MCC171	Baitiaoyu	Henan, China	S	Triticum	aestivum	MCC	Ⅱ
MCC172	Baimangmai	Shaanxi, China	S	Triticum	aestivum	MCC	Ⅱ
MCC173	Dayuhua	Jiangsu, China	S	Triticum	aestivum	MCC	Ⅱ
MCC174	Fumai	Henan, China	S	Triticum	aestivum	MCC	Ⅱ
MCC175	Laoqimai	Shaanxi, China	S	Triticum	aestivum	MCC	Ⅱ
MCC176	Chushanbao	Henan, China	S	Triticum	aestivum	MCC	Ⅱ
MCC177	Zijiehong	Shandong, China	S	Triticum	aestivum	MCC	Ⅶ
MCC178	Dalibanmang	Shandong, China	S	Triticum	aestivum	MCC	Ⅱ
MCC179	Liuyuehuang	Qinghai, China	S	Triticum	aestivum	MCC	Ⅱ
MCC180	Gejiaxiang	Qinghai, China	S	Triticum	aestivum	MCC	Ⅱ
MCC181	Gedonghongmai	Tibet, China	S	Triticum	aestivum	MCC	Ⅱ
MCC182	Dachunbaisilengmai	Sichuan, China	S	Triticum	aestivum	MCC	Ⅱ
MCC183	Bailanghuimai	Tibet, China	S	Triticum	aestivum	MCC	Ⅱ
MCC184	Bendihuanghuamai	Sichuan, China	S	Triticum	aestivum	MCC	Ⅱ
MCC185	Zhahong	Tibet, China	S	Triticum	aestivum	MCC	Ⅱ
MCC186	Motuoxiaomai	Tibet, China	S	Triticum	aestivum	MCC	Ⅱ
MCC187	Bianbachunmai 6	Tibet, China	S	Triticum	aestivum	MCC	Ⅱ
MCC188	Baimangxiaomai	Sichuan, China	S	Triticum	aestivum	MCC	Ⅱ
MCC189	Wujiangzhuo	Tibet, China	S	Triticum	aestivum	MCC	Ⅱ
MCC190	Muzongzhuoga	Tibet, China	S	Triticum	aestivum	MCC	Ⅱ
MCC191	Kangdingxiaomai	Sichuan, China	S	Triticum	aestivum	MCC	Ⅱ
MCC192	Cangdong 4	Tibet, China	S	Triticum	aestivum	MCC	Ⅱ
MCC193	Rikaze 54	Tibet, China	S	Triticum	aestivum	MCC	Ⅱ
MCC194	Rikaze 8	Tibet, China	S	Triticum	aestivum	MCC	Ⅱ
MCC195	Shanmai	Ningxia China	S	Triticum	aestivum	MCC	Ⅱ
MCC196	Yizhimai	Gansu, China	S	Triticum	aestivum	MCC	Ⅱ
MCC197	Dabaimai	Gansu, China	S	Triticum	aestivum	MCC	Ⅱ
MCC198	Galaohan	Qinghai, China	S	Triticum	aestivum	MCC	Ⅱ
MCC199	Huoliyan	Gansu, China	S	Triticum	aestivum	MCC	Ⅱ
MCC200	Shanmai	Ningxia China	S	Triticum	aestivum	MCC	Ⅱ
MCC201	Hongtuzi	Ningxia China	S	Triticum	aestivum	MCC	Ⅱ
MCC202	Baidatou	Gansu, China	S	Triticum	aestivum	MCC	Ⅶ
MCC203	Jinhuangmai	Gansu, China	S	Triticum	aestivum	MCC	Ⅱ
MCC204	Hongmangmai	Gansu, China	S	Triticum	aestivum	MCC	Ⅱ
MCC205	Dabaimai	Qinghai, China	S	Triticum	aestivum	MCC	Ⅱ
MCC206	Baiqitou	Gansu, China	S	Triticum	aestivum	MCC	Ⅶ
MCC207	Baimazha	Ningxia China	S	Triticum	aestivum	MCC	Ⅱ
MCC208	Laotutou	Ningxia China	S	Triticum	aestivum	MCC	Ⅱ
MCC209	Ganmai 8	Gansu, China	S	Triticum	aestivum	MCC	Ⅱ
MCC210	Gaoyuan 506	Qinghai, China	S	Triticum	aestivum	MCC	Ⅱ
MCC211	Qingchun 28	Qinghai, China	S	Triticum	aestivum	MCC	Ⅶ
MCC212	Ningchun 4	Ningxia China	S	Triticum	aestivum	MCC	Ⅱ
MCC213	Huzhuhong	Qinghai, China	S	Triticum	aestivum	MCC	Ⅶ
MCC214	Jinmai 4	Gansu, China	S	Triticum	aestivum	MCC	Ⅶ
MCC215	Dingxi 24	Gansu, China	S	Triticum	aestivum	MCC	Ⅶ
MCC216	Huining 10	Gansu, China	S	Triticum	aestivum	MCC	Ⅱ
MCC217	Shuwan 8	Sichuan, China	S	Triticum	aestivum	MCC	Ⅱ
MCC218	Fan 6	Sichuan, China	S	Triticum	aestivum	MCC	Ⅶ
MCC219	Bimai 26	Guizhou, China	S	Triticum	aestivum	MCC	Ⅱ
MCC220	Guinong 10	Guizhou, China	S	Triticum	aestivum	MCC	Ⅱ
MCC221	Yunmai 34	Yunnan, China	S	Triticum	aestivum	MCC	Ⅱ
MCC222	Xingyi 4	Guizhou, China	S	Triticum	aestivum	MCC	Ⅶ
MCC223	Fengmai 11	Yunnan, China	S	Triticum	aestivum	MCC	Ⅱ
MCC224	Tongjiabaxiaomai	Sichuan, China	S	Triticum	aestivum	MCC	Ⅱ
MCC225	Honghuamai	Sichuan, China	S	Triticum	aestivum	MCC	Ⅱ
MCC226	Baimaizi	Sichuan, China	S	Triticum	aestivum	MCC	Ⅱ
MCC227	Chengdongguangtou	Sichuan, China	S	Triticum	aestivum	MCC	Ⅶ
MCC228	Jiangmai	Guizhou, China	S	Triticum	aestivum	MCC	Ⅱ
MCC229	Baihuamai	Guizhou, China	S	Triticum	aestivum	MCC	Ⅶ
MCC230	Huanxiangguo	Sichuan, China	S	Triticum	aestivum	MCC	Ⅱ
MCC231	Hanzhongbai	Shaanxi, China	R	Triticum	aestivum	MCC	Ⅶ
MCC232	Xiaosanyuehuang	Shaanxi, China	S	Triticum	aestivum	MCC	Ⅶ
MCC233	Lengtiaohongmai	Shaanxi, China	S	Triticum	aestivum	MCC	Ⅶ
MCC234	Hongxumai	Shaanxi, China	S	Triticum	aestivum	MCC	Ⅱ
MCC235	Zipi	Sichuan, China	S	Triticum	aestivum	MCC	Ⅱ
MCC236	Baimangmai	Guizhou, China	S	Triticum	aestivum	MCC	Ⅱ
MCC237	Hongmangzi	Hubei, China	S	Triticum	aestivum	MCC	Ⅱ
MCC238	Yuqiumai	Guizhou, China	S	Triticum	aestivum	MCC	Ⅱ
MCC239	Yangmai	Sichuan, China	S	Triticum	aestivum	MCC	Ⅱ
MCC240	Yangmai	Yunnan, China	S	Triticum	aestivum	MCC	Ⅱ
MCC241	Zhushimai	Yunnan, China	S	Triticum	aestivum	MCC	Ⅱ
MCC242	Biantouguangkemai	Yunnan, China	S	Triticum	aestivum	MCC	Ⅱ
MCC243	Changmangshibiantou	Yunnan, China	S	Triticum	aestivum	MCC	Ⅱ
MCC244	Zhugoumai	Yunnan, China	S	Triticum	aestivum	MCC	Ⅱ
MCC245	Dianxihongkeyangmai	Yunnan, China	S	Triticum	aestivum	MCC	Ⅱ
MCC246	Baidongmai	Xinjiang, China	S	Triticum	aestivum	MCC	Ⅱ
MCC247	Hongchunmai	Xinjiang, China	S	Triticum	aestivum	MCC	Ⅱ
MCC248	Chunmai	Xinjiang, China	S	Triticum	aestivum	MCC	Ⅱ
MCC249	Hongdongmai	Xinjiang, China	S	Triticum	aestivum	MCC	Ⅱ
MCC250	Hongdongmai	Xinjiang, China	S	Triticum	aestivum	MCC	Ⅱ
MCC251	Wumangchunmai	Xinjiang, China	S	Triticum	aestivum	MCC	Ⅱ
MCC252	Hongchunmai	Xinjiang, China	S	Triticum	aestivum	MCC	Ⅱ
MCC253	Hongjinbaoyin	Xinjiang, China	S	Triticum	aestivum	MCC	Ⅱ
MCC254	Hongdongmai	Xinjiang, China	S	Triticum	aestivum	MCC	Ⅱ
MCC255	Wumangchunmai	Xinjiang, China	S	Triticum	aestivum	MCC	Ⅱ
MCC256	Xindong 2	Xinjiang, China	S	Triticum	aestivum	MCC	Ⅱ
MCC257	Kashi 1	Xinjiang, China	S	Triticum	aestivum	MCC	Ⅶ
MCC258	Kashibaipi	Xinjiang, China	S	Triticum	aestivum	MCC	Ⅶ
MCC259	Tuokexun 1	Xinjiang, China	S	Triticum	aestivum	MCC	Ⅱ
MCC260	Zhongguochun	Sichuan, China	S	Triticum	aestivum	MCC	Ⅶ
MCC261	Zhengmai 9023	Henan, China	S	Triticum	aestivum	MCC	Ⅱ
MCC262	Yanzhan 1	Henan, China	S	Triticum	aestivum	MCC	Ⅱ
ZM003894	Hongmangmai	Shaanxi, China	R	Triticum	aestivum	Landrace	Ⅰ
ZM012724	Hulutou	Shaanxi, China	R	Triticum	aestivum	Landrace	Ⅰ
N/A	Chiyacao	Henan, China	R	Triticum	aestivum	Landrace	Ⅰ
N/A	Baihulu	Shaanxi, China	R	Triticum	aestivum	Landrace	Ⅰ
ZM000304	Zijinhong	Hebei, China	S	Triticum	aestivum	Landrace	Ⅶ
ZM000438	Hongkehong	Hebei, China	S	Triticum	aestivum	Landrace	Ⅱ
ZM000474	Zhuludongmai	Hebei, China	S	Triticum	aestivum	Landrace	Ⅱ
ZM000533	Guanghulutou	Hebei, China	R	Triticum	aestivum	Landrace	Ⅱ
ZM000638	Honghulutou	Hebei, China	S	Triticum	aestivum	Landrace	Ⅱ
ZM000675	Hongtutou	Hebei, China	R	Triticum	aestivum	Landrace	Ⅱ
ZM000818	Silenghonghulutou	Hebei, China	R	Triticum	aestivum	Landrace	Ⅱ
ZM000822	Sanyuehuang	Hebei, China	S	Triticum	aestivum	Landrace	Ⅱ
ZM011301	Baiquanmang	Hubei, China	S	Triticum	aestivum	Landrace	Ⅱ
ZM001156	Xiaobaimai	Shanxi, China	S	Triticum	aestivum	Landrace	Ⅱ
ZM001212	Mazhamai	Shanxi, China	S	Triticum	aestivum	Landrace	Ⅱ
ZM0012601	Jinzhuazi	Shanxi, China	R	Triticum	aestivum	Landrace	Ⅱ
ZM001315	Hongtumai	Shanxi, China	S	Triticum	aestivum	Landrace	Ⅱ
ZM001355	Zhuganqing	Shanxi, China	S	Triticum	aestivum	Landrace	Ⅱ
ZM001421	Mazhamai	Shanxi, China	R	Triticum	aestivum	Landrace	Ⅱ
ZM001449	Mazhamai	Shanxi, China	R	Triticum	aestivum	Landrace	Ⅱ
ZM001487	Hongtumai	Shanxi, China	S	Triticum	aestivum	Landrace	Ⅱ
ZM001526	Jinguoyin	Shanxi, China	S	Triticum	aestivum	Landrace	Ⅱ
ZM001544	Xinchenghuangjinbang	Shanxi, China	S	Triticum	aestivum	Landrace	Ⅱ
ZM001550	Youmangxiabadong	Shanxi, China	R	Triticum	aestivum	Landrace	Ⅱ
ZM001610	Huangjinbang	Shanxi, China	S	Triticum	aestivum	Landrace	Ⅱ
ZM001656	Youbailan	Shanxi, China	R	Triticum	aestivum	Landrace	Ⅱ
ZM001706	Yulincao	Shanxi, China	S	Triticum	aestivum	Landrace	Ⅱ
ZM001715	Xiyangheshang	Shandong, China	S	Triticum	aestivum	Landrace	Ⅱ
ZM001738	Bailingmai	Shandong, China	S	Triticum	aestivum	Landrace	Ⅱ
ZM001739	Jindamai	Shandong, China	S	Triticum	aestivum	Landrace	Ⅶ
ZM001742	Dalibanmang	Shandong, China	S	Triticum	aestivum	Landrace	Ⅱ
ZM001764	Zijielumai	Shandong, China	S	Triticum	aestivum	Landrace	Ⅱ
ZM001765	Laohekou	Shandong, China	S	Triticum	aestivum	Landrace	Ⅶ
ZM001815	Xiaobaimai	Shandong, China	S	Triticum	aestivum	Landrace	Ⅱ
ZM001845	Unknow	Shandong, China	S	Triticum	aestivum	Landrace	Ⅱ
ZM001902	Xiaohongmangmai	Shandong, China	S	Triticum	aestivum	Landrace	Ⅱ
ZM001953	Hongyejichi	Shandong, China	S	Triticum	aestivum	Landrace	Ⅱ
ZM001954	Hongtutou	Shandong, China	S	Triticum	aestivum	Landrace	Ⅱ
ZM001955	Laiyangbaitutou	Shandong, China	S	Triticum	aestivum	Landrace	Ⅱ
ZM002043	Hongtutou	Shandong, China	S	Triticum	aestivum	Landrace	Ⅱ
ZM002047	Lumai	Shandong, China	S	Triticum	aestivum	Landrace	Ⅱ
ZM002054	Dahongmang	Shandong, China	S	Triticum	aestivum	Landrace	Ⅱ
ZM002070	Huatouzi	Shandong, China	S	Triticum	aestivum	Landrace	Ⅱ
ZM002073	Hongchoumai	Shandong, China	S	Triticum	aestivum	Landrace	Ⅱ
ZM002093	Yaozihong	Shandong, China	S	Triticum	aestivum	Landrace	Ⅱ
ZM002107	Dongsimang	Shandong, China	S	Triticum	aestivum	Landrace	Ⅱ
ZM002110	Louguding	Shandong, China	R	Triticum	aestivum	Landrace	Ⅱ
ZM002315	Hongtutou	Shandong, China	S	Triticum	aestivum	Landrace	Ⅱ
ZM002333	Zaoyiji	Shandong, China	S	Triticum	aestivum	Landrace	Ⅱ
ZM002334	Bawangbian	Shandong, China	R	Triticum	aestivum	Landrace	Ⅱ
ZM002434	Zijiemang	Shandong, China	S	Triticum	aestivum	Landrace	Ⅶ
ZM002447	Zijiebaimang	Shandong, China	S	Triticum	aestivum	Landrace	Ⅶ
ZM002544	Baimangdongmai	Shandong, China	S	Triticum	aestivum	Landrace	Ⅱ
ZM002561	Kaoshanhong	Shandong, China	S	Triticum	aestivum	Landrace	Ⅱ
ZM002579	Hongmangbai	Shandong, China	S	Triticum	aestivum	Landrace	Ⅱ
ZM002675	Huixianhong	Henan, China	S	Triticum	aestivum	Landrace	Ⅶ
ZM002685	Sanyuehuang	Henan, China	S	Triticum	aestivum	Landrace	Ⅱ
ZM002693	Tiebachimai	Henan, China	S	Triticum	aestivum	Landrace	Ⅱ
ZM002718	Hulutou	Henan, China	S	Triticum	aestivum	Landrace	Ⅱ
ZM002722	Jianmai	Henan, China	S	Triticum	aestivum	Landrace	Ⅱ
ZM002861	Huangguaxian	Henan, China	S	Triticum	aestivum	Landrace	Ⅱ
ZM002864	Hongmangcao	Henan, China	S	Triticum	aestivum	Landrace	Ⅱ
ZM002883	Tutouhongmai	Henan, China	S	Triticum	aestivum	Landrace	Ⅱ
ZM002917	Xiaohongmang	Henan, China	S	Triticum	aestivum	Landrace	Ⅱ
ZM002920	Youzimai	Henan, China	S	Triticum	aestivum	Landrace	Ⅱ
ZM002933	Deguobai	Henan, China	S	Triticum	aestivum	Landrace	Ⅱ
ZM002944	Sanyuehuang	Henan, China	S	Triticum	aestivum	Landrace	Ⅱ
ZM002963	Hongtumai	Henan, China	S	Triticum	aestivum	Landrace	Ⅱ
ZM002974	Pingyuan 50	Henan, China	S	Triticum	aestivum	Landrace	Ⅱ
ZM002982	Hongmangbai	Henan, China	S	Triticum	aestivum	Landrace	Ⅱ
ZM002984	Wuhuatou	Henan, China	S	Triticum	aestivum	Landrace	Ⅱ
ZM003056	Huangguaxian	Henan, China	S	Triticum	aestivum	Landrace	Ⅱ
ZM003166	Dajuanmang	Henan, China	S	Triticum	aestivum	Landrace	Ⅱ
ZM003176	Hongmai	Henan, China	S	Triticum	aestivum	Landrace	Ⅶ
ZM003317	Baimai	Henan, China	S	Triticum	aestivum	Landrace	Ⅱ
ZM003371	Hongjuanmang	Jilin, China	S	Triticum	aestivum	Landrace	Ⅱ
ZM003375	Hongjuanmang	Henan, China	R	Triticum	aestivum	Landrace	Ⅱ
ZM003392	Hongyouzi	Henan, China	R	Triticum	aestivum	Landrace	Ⅱ
ZM003483	Hongjiantou	Henan, China	S	Triticum	aestivum	Landrace	Ⅱ
ZM003487	Xichuanhong	Henan, China	R	Triticum	aestivum	Landrace	Ⅱ
ZM003489	Hongyouzi	Henan, China	S	Triticum	aestivum	Landrace	Ⅱ
ZM003526	Huangmangmai	Henan, China	S	Triticum	aestivum	Landrace	Ⅱ
ZM003571	Laotumai	Shanxi, China	S	Triticum	aestivum	Landrace	Ⅱ
ZM003645	Hongdasha	Shanxi, China	S	Triticum	aestivum	Landrace	Ⅱ
ZM003723	Lanhuamai	Shanxi, China	S	Triticum	aestivum	Landrace	Ⅱ
ZM003729	Fumai	Shanxi, China	S	Triticum	aestivum	Landrace	Ⅱ
ZM003807	Mazhamai	Shanxi, China	S	Triticum	aestivum	Landrace	Ⅱ
ZM003877	Hongqimai	Shaanxi, China	S	Triticum	aestivum	Landrace	Ⅱ
ZM003879	Gedahong	Shaanxi, China	S	Triticum	aestivum	Landrace	Ⅱ
ZM003892	Gedahong	Shanxi, China	S	Triticum	aestivum	Landrace	Ⅱ
ZM003902	Laolanmangmai	Shaanxi, China	S	Triticum	aestivum	Landrace	Ⅱ
ZM003903	Hongyanglazi	Shaanxi, China	R	Triticum	aestivum	Landrace	Ⅶ
ZM003914	Hongyanglazi	Shaanxi, China	S	Triticum	aestivum	Landrace	Ⅶ
ZM003916	Jinzhuazi	Shaanxi, China	S	Triticum	aestivum	Landrace	Ⅶ
ZM003919	Hongmangmai	Shaanxi, China	R	Triticum	aestivum	Landrace	Ⅶ
ZM003922	Jianganbai	Shaanxi, China	S	Triticum	aestivum	Landrace	Ⅶ
ZM003924	Daihualao	Shaanxi, China	S	Triticum	aestivum	Landrace	Ⅱ
ZM003935	Lengshancao	Shaanxi, China	S	Triticum	aestivum	Landrace	Ⅱ
ZM003952	Heshangtou	Shaanxi, China	R	Triticum	aestivum	Landrace	Ⅶ
ZM003959	Hongyudongmai	Shanxi, China	S	Triticum	aestivum	Landrace	Ⅱ
ZM003964	Yingshanbai	Shanxi, China	S	Triticum	aestivum	Landrace	Ⅱ
ZM003968	Honggeda	Shanxi, China	S	Triticum	aestivum	Landrace	Ⅱ
ZM003994	Hongtuzi	Shaanxi, China	S	Triticum	aestivum	Landrace	Ⅱ
ZM004014	Honghuamai	Shanxi, China	S	Triticum	aestivum	Landrace	Ⅱ
ZM004082	Yudongnanmai	Shanxi, China	S	Triticum	aestivum	Landrace	Ⅱ
ZM004123	Mazhamai	Shanxi, China	S	Triticum	aestivum	Landrace	Ⅱ
ZM004146	Hongtoumai	Shanxi, China	R	Triticum	aestivum	Landrace	Ⅶ
ZM004154	Tumangmai	Shanxi, China	S	Triticum	aestivum	Landrace	Ⅱ
ZM004155	Mazhamai	Shanxi, China	R	Triticum	aestivum	Landrace	Ⅱ
ZM004160	Mazhamai	Shanxi, China	S	Triticum	aestivum	Landrace	Ⅱ
ZM004162	Honglandongmai	Shanxi, China	S	Triticum	aestivum	Landrace	Ⅱ
ZM004163	Lanyu 2	Shanxi, China	S	Triticum	aestivum	Landrace	Ⅶ
ZM004167	Mazhamai	Shanxi, China	S	Triticum	aestivum	Landrace	Ⅱ
ZM004168	Qinghuamazhamai	Shanxi, China	S	Triticum	aestivum	Landrace	Ⅱ
ZM004169	Tumangmai	Shanxi, China	S	Triticum	aestivum	Landrace	Ⅱ
ZM004170	Mazhamai	Shanxi, China	S	Triticum	aestivum	Landrace	Ⅱ
ZM004221	Hongtumai	Shanxi, China	S	Triticum	aestivum	Landrace	Ⅶ
ZM004244	Ziganchangmang	Shanxi, China	R	Triticum	aestivum	Landrace	Ⅱ
ZM004283	Xiashiwu	Shanxi, China	R	Triticum	aestivum	Landrace	Ⅱ
ZM004300	Man 325A-531	Heilongjiang, China	S	Triticum	aestivum	Landrace	Ⅶ
ZM004398	Zaoyangmai	Jilin, China	S	Triticum	aestivum	Landrace	Ⅱ
ZM004401	Daqingmang	Jilin, China	S	Triticum	aestivum	Landrace	Ⅱ
ZM004450	Hongtu	Shanxi, China	S	Triticum	aestivum	Landrace	Ⅱ
ZM004456	Xiaohongmai	Inner Mongolia, China	S	Triticum	aestivum	Landrace	Ⅱ
ZM004669	Shanmai	Ningxia China	S	Triticum	aestivum	Landrace	Ⅶ
ZM005377	Datoumai	Xinjiang, China	S	Triticum	aestivum	Landrace	Ⅱ
ZM005444	Xiaobaidongmai	Jiangsu, China	R	Triticum	aestivum	Landrace	Ⅱ
ZM005496	Fangliuzhu	Jiangsu, China	S	Triticum	aestivum	Landrace	Ⅱ
ZM005537	Guangtoubaike	Jiangsu, China	R	Triticum	aestivum	Landrace	Ⅱ
ZM005705	Wangshuibai	Jiangsu, China	S	Triticum	aestivum	Landrace	Ⅱ
ZM005871	Jiangdongmen	Jiangsu, China	S	Triticum	aestivum	Landrace	Ⅱ
ZM005973	Laibaotouxiaomai	Jiangsu, China	S	Triticum	aestivum	Landrace	Ⅱ
ZM006030	Heshangtou	Jiangsu, China	S	Triticum	aestivum	Landrace	Ⅱ
ZM006031	Youmangbenxiaomai	Jiangsu, China	S	Triticum	aestivum	Landrace	Ⅱ
ZM006035	Xiadonghong	Jiangsu, China	S	Triticum	aestivum	Landrace	Ⅱ
ZM006052	Jianzitou	Jiangsu, China	S	Triticum	aestivum	Landrace	Ⅱ
ZM006055	Meiqianwu	Jiangsu, China	S	Triticum	aestivum	Landrace	Ⅱ
ZM006145	Chejianzi	Jiangsu, China	S	Triticum	aestivum	Landrace	Ⅱ
ZM006184	Zhanzitou	Jiangsu, China	S	Triticum	aestivum	Landrace	Ⅱ
ZM006203	Hongmangchun	Jiangsu, China	S	Triticum	aestivum	Landrace	Ⅱ
ZM006257	Ziganzi	Jiangsu, China	S	Triticum	aestivum	Landrace	Ⅱ
ZM006514	Baimang	Anhui, China	S	Triticum	aestivum	Landrace	Ⅱ
ZM006537	Yaotouhong	Anhui, China	R	Triticum	aestivum	Landrace	Ⅶ
ZM006543	Caomai	Anhui, China	S	Triticum	aestivum	Landrace	Ⅶ
ZM006543	Caomai	Anhui, China	S	Triticum	aestivum	Landrace	Ⅶ
ZM006543	Caomai	Anhui, China	R	Triticum	aestivum	Landrace	Ⅶ
ZM006572	Guangtoubaike	Zhejiang, China	R	Triticum	aestivum	Landrace	Ⅱ
ZM006575	Guangheshang	Zhejiang, China	S	Triticum	aestivum	Landrace	Ⅱ
ZM006625	Jiefang 20	Zhejiang, China	S	Triticum	aestivum	Landrace	Ⅱ
ZM006644	Yangxiaomai	Zhejiang, China	S	Triticum	aestivum	Landrace	Ⅱ
ZM006646	Maoyangmai	Zhejiang, China	S	Triticum	aestivum	Landrace	Ⅱ
ZM006650	Heshangtou	Zhejiang, China	S	Triticum	aestivum	Landrace	Ⅱ
ZM006675	Manggongmai	Zhejiang, China	S	Triticum	aestivum	Landrace	Ⅱ
ZM006682	Hongkelaizitou	Zhejiang, China	S	Triticum	aestivum	Landrace	Ⅱ
ZM006732	Liuzhuxiaomai	Zhejiang, China	S	Triticum	aestivum	Landrace	Ⅱ
ZM006750	Fangshanmai	Zhejiang, China	S	Triticum	aestivum	Landrace	Ⅱ
ZM006771	Mifengqiu	Zhejiang, China	S	Triticum	aestivum	Landrace	Ⅱ
ZM006811	Hongke	Zhejiang, China	S	Triticum	aestivum	Landrace	Ⅱ
ZM006827	Guangtouxiaomai	Zhejiang, China	S	Triticum	aestivum	Landrace	Ⅱ
ZM006858	Heshangmai	Zhejiang, China	S	Triticum	aestivum	Landrace	Ⅱ
ZM006867	Puxiedimai	Zhejiang, China	S	Triticum	aestivum	Landrace	Ⅱ
ZM006874	Laolaihong	Zhejiang, China	S	Triticum	aestivum	Landrace	Ⅱ
ZM006881	Youxihongmang	Zhejiang, China	S	Triticum	aestivum	Landrace	Ⅱ
ZM006893	Luoqiangqing	Zhejiang, China	S	Triticum	aestivum	Landrace	Ⅱ
ZM006899	Datoumai	Zhejiang, China	S	Triticum	aestivum	Landrace	Ⅱ
ZM006926	Youmangluoqiangqing	Zhejiang, China	S	Triticum	aestivum	Landrace	Ⅱ
ZM006927	Luoqiangqing	Zhejiang, China	S	Triticum	aestivum	Landrace	Ⅱ
ZM006935	Hanmaiguang	Zhejiang, China	S	Triticum	aestivum	Landrace	Ⅱ
ZM006965	Qintianmai	Zhejiang, China	S	Triticum	aestivum	Landrace	Ⅱ
ZM006966	Yangweiba	Zhejiang, China	S	Triticum	aestivum	Landrace	Ⅱ
ZM006967	Guangtou	Zhejiang, China	S	Triticum	aestivum	Landrace	Ⅱ
ZM007001	Tiedingmai	Zhejiang, China	S	Triticum	aestivum	Landrace	Ⅱ
ZM007035	Hongkeheshang	Zhejiang, China	S	Triticum	aestivum	Landrace	Ⅱ
ZM007036	Yiwutieding	Zhejiang, China	S	Triticum	aestivum	Landrace	Ⅶ
ZM007038	Hongmai	Zhejiang, China	S	Triticum	aestivum	Landrace	Ⅱ
ZM007042	Wugongwumang	Zhejiang, China	S	Triticum	aestivum	Landrace	Ⅱ
ZM007043	Xiaotieding	Zhejiang, China	S	Triticum	aestivum	Landrace	Ⅱ
ZM007065	Lishuihanxiaomai	Zhejiang, China	S	Triticum	aestivum	Landrace	Ⅱ
ZM007070	Heshangmai	Zhejiang, China	S	Triticum	aestivum	Landrace	Ⅱ
ZM007099	Youmangbaipu	Zhejiang, China	S	Triticum	aestivum	Landrace	Ⅱ
ZM007114	Heshangmai	Zhejiang, China	S	Triticum	aestivum	Landrace	Ⅱ
ZM007177	Ruanganyangmai	Zhejiang, China	S	Triticum	aestivum	Landrace	Ⅱ
ZM007265	Jiejimai	Zhejiang, China	S	Triticum	aestivum	Landrace	Ⅱ
ZM007296	Paozimai	Jiangxi, China	S	Triticum	aestivum	Landrace	Ⅱ
ZM007421	Yidaoqi	Hubei, China	S	Triticum	aestivum	Landrace	Ⅱ
ZM007529	Youzimai	Fujian, China	S	Triticum	aestivum	Landrace	Ⅱ
ZM007566	Heshangmai	Fujian, China	S	Triticum	aestivum	Landrace	Ⅱ
ZM007575	Honghuan	Fujian, China	S	Triticum	aestivum	Landrace	Ⅱ
ZM007685	Hepoliujiaomai	Guangdong, China	S	Triticum	aestivum	Landrace	Ⅱ
ZM007731	Donganxiaomai	Guangxi, China	S	Triticum	aestivum	Landrace	Ⅶ
ZM007771	Tuotuomai	Sichuan, China	S	Triticum	aestivum	Landrace	Ⅱ
ZM007773	Honghuamaizhong	Sichuan, China	S	Triticum	aestivum	Landrace	Ⅶ
ZM007780	Youtiaomai	Sichuan, China	S	Triticum	aestivum	Landrace	Ⅱ
ZM007782	Sanyuehuang	Sichuan, China	S	Triticum	aestivum	Landrace	Ⅱ
ZM007787	Lvhuamai	Sichuan, China	R	Triticum	aestivum	Landrace	Ⅱ
ZM007792	Hongkeke	Sichuan, China	S	Triticum	aestivum	Landrace	Ⅱ
ZM007793	Zaodongmai	Sichuan, China	S	Triticum	aestivum	Landrace	Ⅱ
ZM007826	Yuzuiweimai	Sichuan, China	S	Triticum	aestivum	Landrace	Ⅱ
ZM007827	Heshangmai	Sichuan, China	S	Triticum	aestivum	Landrace	Ⅶ
ZM007831	Xiaonanmai	Sichuan, China	S	Triticum	aestivum	Landrace	Ⅱ
ZM007832	Dahuangmai	Sichuan, China	S	Triticum	aestivum	Landrace	Ⅱ
ZM007834	Yuqiumai	Sichuan, China	S	Triticum	aestivum	Landrace	Ⅱ
ZM007840	Honghuamai	Sichuan, China	S	Triticum	aestivum	Landrace	Ⅱ
ZM007842	Youmai	Sichuan, China	S	Triticum	aestivum	Landrace	Ⅱ
ZM007850	Nanximai	Sichuan, China	S	Triticum	aestivum	Landrace	Ⅱ
ZM007851	Nanximai	Sichuan, China	S	Triticum	aestivum	Landrace	Ⅱ
ZM007879	Honghuamai	Sichuan, China	S	Triticum	aestivum	Landrace	Ⅱ
ZM007896	Danaokemai	Sichuan, China	S	Triticum	aestivum	Landrace	Ⅱ
ZM007898	Yunnanmai	Sichuan, China	S	Triticum	aestivum	Landrace	Ⅱ
ZM007902	Baikeke	Sichuan, China	S	Triticum	aestivum	Landrace	Ⅱ
ZM007903	Huangmaizi	Sichuan, China	S	Triticum	aestivum	Landrace	Ⅱ
ZM007906	Chunjixiaomai	Sichuan, China	S	Triticum	aestivum	Landrace	Ⅱ
ZM007915	Hongtiaomai	Sichuan, China	S	Triticum	aestivum	Landrace	Ⅱ
ZM007932	Baiyoutiao	Sichuan, China	R	Triticum	aestivum	Landrace	Ⅶ
ZM007935	Yangjiangan	Sichuan, China	S	Triticum	aestivum	Landrace	Ⅱ
ZM007937	Qianqianbaimaizi	Sichuan, China	S	Triticum	aestivum	Landrace	Ⅱ
ZM007944	Huangdongmai	Sichuan, China	S	Triticum	aestivum	Landrace	Ⅶ
ZM007946	Lanmai	Sichuan, China	S	Triticum	aestivum	Landrace	Ⅱ
ZM007949	Honghuamai	Sichuan, China	S	Triticum	aestivum	Landrace	Ⅶ
ZM007958	Hudonghuang	Sichuan, China	R	Triticum	aestivum	Landrace	Ⅶ
ZM007961	Honghuamai	Sichuan, China	S	Triticum	aestivum	Landrace	Ⅶ
ZM007962	Wuzhuanxu	Sichuan, China	S	Triticum	aestivum	Landrace	Ⅶ
ZM007973	Yupi	Sichuan, China	R	Triticum	aestivum	Landrace	Ⅱ
ZM007974	Tuotuomai	Sichuan, China	R	Triticum	aestivum	Landrace	Ⅱ
ZM007979	Huilibaimai	Sichuan, China	S	Triticum	aestivum	Landrace	Ⅱ
ZM007981	Zimai	Sichuan, China	S	Triticum	aestivum	Landrace	Ⅱ
ZM007995	Youtiaomai	Sichuan, China	S	Triticum	aestivum	Landrace	Ⅱ
ZM007997	Yazuimai	Sichuan, China	S	Triticum	aestivum	Landrace	Ⅱ
ZM008001	Dongmai	Sichuan, China	S	Triticum	aestivum	Landrace	Ⅱ
ZM008006	Danaoke	Sichuan, China	S	Triticum	aestivum	Landrace	Ⅱ
ZM008009	Guanganbaikemai	Sichuan, China	S	Triticum	aestivum	Landrace	Ⅱ
ZM008015	Junchangxiaomai	Sichuan, China	S	Triticum	aestivum	Landrace	Ⅱ
ZM008032	Dongmangbaihuamai	Sichuan, China	S	Triticum	aestivum	Landrace	Ⅶ
ZM008041	Youtiaomai	Sichuan, China	S	Triticum	aestivum	Landrace	Ⅱ
ZM008044	Baimai	Sichuan, China	S	Triticum	aestivum	Landrace	Ⅱ
ZM008049	Qingquan 1	Sichuan, China	S	Triticum	aestivum	Landrace	Ⅱ
ZM008052	Sangzaodong	Sichuan, China	S	Triticum	aestivum	Landrace	Ⅱ
ZM008068	Huohuaxiaomai	Sichuan, China	S	Triticum	aestivum	Landrace	Ⅱ
ZM008073	Jiubaoxiaomai	Sichuan, China	S	Triticum	aestivum	Landrace	Ⅱ
ZM008075	Xuxumai	Sichuan, China	R	Triticum	aestivum	Landrace	Ⅱ
ZM008081	Honghuaguangtou	Sichuan, China	S	Triticum	aestivum	Landrace	Ⅱ
ZM008086	Wulangxiexiaomai	Sichuan, China	S	Triticum	aestivum	Landrace	Ⅱ
ZM008090	Zhongjiangaizihuoshaomai	Sichuan, China	S	Triticum	aestivum	Landrace	Ⅱ
ZM008101	Dengtaimai	Sichuan, China	S	Triticum	aestivum	Landrace	Ⅱ
ZM008109	Laohuangmaizi	Sichuan, China	R	Triticum	aestivum	Landrace	Ⅱ
ZM008113	Honghuamai	Sichuan, China	R	Triticum	aestivum	Landrace	Ⅶ
ZM008119	Hongkekemai	Sichuan, China	S	Triticum	aestivum	Landrace	Ⅱ
ZM008120	Hongkebaixiaomai	Sichuan, China	S	Triticum	aestivum	Landrace	Ⅱ
ZM008122	Paidengmai	Sichuan, China	S	Triticum	aestivum	Landrace	Ⅶ
ZM008129	Zaoshuzhong	Sichuan, China	S	Triticum	aestivum	Landrace	Ⅱ
ZM008131	Rongchangbaimaizi	Sichuan, China	S	Triticum	aestivum	Landrace	Ⅱ
ZM008133	Honghuamai	Sichuan, China	S	Triticum	aestivum	Landrace	Ⅶ
ZM008138	Xinpubian	Sichuan, China	S	Triticum	aestivum	Landrace	Ⅱ
ZM008161	Heshangmai	Sichuan, China	S	Triticum	aestivum	Landrace	Ⅱ
ZM008182	Huanghuaxiaomai	Sichuan, China	S	Triticum	aestivum	Landrace	Ⅶ
ZM008189	Youmangmai	Sichuan, China	S	Triticum	aestivum	Landrace	Ⅱ
ZM008190	Guangguangtou	Sichuan, China	S	Triticum	aestivum	Landrace	Ⅱ
ZM008201	Danaoke	Sichuan, China	S	Triticum	aestivum	Landrace	Ⅱ
ZM008204	Mamangmai	Sichuan, China	S	Triticum	aestivum	Landrace	Ⅱ
ZM008211	Honghuamai	Sichuan, China	S	Triticum	aestivum	Landrace	Ⅱ
ZM008213	Xuxumai	Sichuan, China	S	Triticum	aestivum	Landrace	Ⅶ
ZM008215	Honghuamai	Sichuan, China	R	Triticum	aestivum	Landrace	Ⅱ
ZM008221	Huangkexiaomai	Sichuan, China	S	Triticum	aestivum	Landrace	Ⅱ
ZM008222	Fulingbaikekesanyuehuang	Sichuan, China	S	Triticum	aestivum	Landrace	Ⅱ
ZM008229	Xuxusanyuehuang	Sichuan, China	R	Triticum	aestivum	Landrace	Ⅱ
ZM008237	Hongkeke	Sichuan, China	R	Triticum	aestivum	Landrace	Ⅱ
ZM008240	Hongkejiang	Sichuan, China	R	Triticum	aestivum	Landrace	Ⅱ
ZM008243	Guangtou	Sichuan, China	S	Triticum	aestivum	Landrace	Ⅱ
ZM008247	Sanyanxiaomai	Sichuan, China	R	Triticum	aestivum	Landrace	Ⅶ
ZM008271	Jinanzhenxiaomai	Sichuan, China	S	Triticum	aestivum	Landrace	Ⅱ
ZM008288	Sanyuehuang	Sichuan, China	S	Triticum	aestivum	Landrace	Ⅱ
ZM008290	Youmangxiaomai	Sichuan, China	S	Triticum	aestivum	Landrace	Ⅱ
ZM008299	Zaoshuguangtou	Sichuan, China	S	Triticum	aestivum	Landrace	Ⅶ
ZM008301	Paidengmai	Sichuan, China	S	Triticum	aestivum	Landrace	Ⅱ
ZM008383	Yangmaizi	Sichuan, China	S	Triticum	aestivum	Landrace	Ⅶ
ZM008387	Yudongmai	Sichuan, China	S	Triticum	aestivum	Landrace	Ⅱ
ZM008387	Yudongmai	Sichuan, China	S	Triticum	aestivum	Landrace	Ⅱ
ZM008399	Heshangmai	Sichuan, China	S	Triticum	aestivum	Landrace	Ⅱ
ZM008412	Yudongmai	Sichuan, China	S	Triticum	aestivum	Landrace	Ⅱ
ZM008421	Honghuasanyuehuang	Sichuan, China	S	Triticum	aestivum	Landrace	Ⅶ
ZM008422	Mahuizhongba	Sichuan, China	S	Triticum	aestivum	Landrace	Ⅶ
ZM008423	Dongmai	Sichuan, China	S	Triticum	aestivum	Landrace	Ⅶ
ZM008424	Yicuomao	Sichuan, China	S	Triticum	aestivum	Landrace	Ⅱ
ZM008447	Jiudongmai	Sichuan, China	S	Triticum	aestivum	Landrace	Ⅶ
ZM008622	Honghuamai	Guizhou, China	S	Triticum	aestivum	Landrace	Ⅱ
ZM008649	Xiaohongmai	Guizhou, China	S	Triticum	aestivum	Landrace	Ⅱ
ZM008686	Guangtoumai	Guizhou, China	S	Triticum	aestivum	Landrace	Ⅱ
ZM008688	Sanyuehuang	Guizhou, China	S	Triticum	aestivum	Landrace	Ⅱ
ZM008708	Yuqiumai	Guizhou, China	S	Triticum	aestivum	Landrace	Ⅱ
ZM009534	Neixiang 10	Henan, China	S	Triticum	aestivum	Landrace	Ⅱ
ZM010795	Diwuqu 20	Shanghai, China	S	Triticum	aestivum	Landrace	Ⅱ
ZM010860	Qiaotouzhen 10-664	Jiangsu, China	S	Triticum	aestivum	Landrace	Ⅱ
ZM010913	Baiheshang	Zhejiang, China	R	Triticum	aestivum	Landrace	Ⅱ
ZM011092	Hongxumai	Jiangxi, China	S	Triticum	aestivum	Landrace	Ⅱ
ZM011229	Shanxizao	Hubei, China	S	Triticum	aestivum	Landrace	Ⅱ
ZM011235	Zimai	Hubei, China	S	Triticum	aestivum	Landrace	Ⅱ
ZM011254	Huoliaoyan	Hubei, China	S	Triticum	aestivum	Landrace	Ⅱ
ZM011269	Shixiayangmai	Hubei, China	S	Triticum	aestivum	Landrace	Ⅱ
ZM011301	Baiquanmang	Hubei, China	S	Triticum	aestivum	Landrace	Ⅱ
ZM011308	Lingxuan 5	Hubei, China	S	Triticum	aestivum	Landrace	Ⅱ
ZM011327	Zhuganqing	Hubei, China	R	Triticum	aestivum	Landrace	Ⅱ
ZM011328	Zhuganqing	Hubei, China	R	Triticum	aestivum	Landrace	Ⅶ
ZM011360	Guanyinlian	Hubei, China	S	Triticum	aestivum	Landrace	Ⅶ
ZM011370	Yulinzi 2	Hubei, China	S	Triticum	aestivum	Landrace	Ⅶ
ZM011371	Yulinzi 3	Hubei, China	S	Triticum	aestivum	Landrace	Ⅱ
ZM011400	Huangzimai	Hubei, China	S	Triticum	aestivum	Landrace	Ⅶ
ZM011403	Shenglihong	Hubei, China	S	Triticum	aestivum	Landrace	Ⅱ
ZM011406	Yunxi-Daoqi	Hubei, China	S	Triticum	aestivum	Landrace	Ⅶ
ZM011412	Zimai	Hubei, China	S	Triticum	aestivum	Landrace	Ⅶ
ZM011418	Yuandongmai	Hubei, China	S	Triticum	aestivum	Landrace	Ⅱ
ZM011498	Guangtouxiaomai	Guangdong, China	R	Triticum	aestivum	Landrace	Ⅱ
ZM011501	Liuzhouxiaomai	Guangxi, China	S	Triticum	aestivum	Landrace	Ⅶ
ZM011507	Guangtouxiaomai	Guangxi, China	S	Triticum	aestivum	Landrace	Ⅶ
ZM011510	Sanyuanmai	Sichuan, China	R	Triticum	aestivum	Landrace	Ⅱ
ZM011532	Xiaomai	Sichuan, China	S	Triticum	aestivum	Landrace	Ⅱ
ZM011534	Xiaomai	Sichuan, China	R	Triticum	aestivum	Landrace	Ⅱ
ZM011572	Sichuan 11	Sichuan, China	S	Triticum	aestivum	Landrace	Ⅶ
ZM011597	Baimaizi	Sichuan, China	S	Triticum	aestivum	Landrace	Ⅱ
ZM011612	Yonggang 2	Sichuan, China	R	Triticum	aestivum	Landrace	Ⅱ
ZM011629	Guangtouxiaomai	Sichuan, China	S	Triticum	aestivum	Landrace	Ⅶ
ZM011632	Guangtoumai	Sichuan, China	S	Triticum	aestivum	Landrace	Ⅶ
ZM011638	Huixianqiao	Sichuan, China	S	Triticum	aestivum	Landrace	Ⅶ
ZM011641	Suininganjuba	Sichuan, China	S	Triticum	aestivum	Landrace	Ⅱ
ZM011654	Hongkejiang	Sichuan, China	S	Triticum	aestivum	Landrace	Ⅱ
ZM011657	Honghuaxiaomai(Changmang)	Sichuan, China	S	Triticum	aestivum	Landrace	Ⅱ
ZM011659	Honghuaguangtoumai	Sichuan, China	S	Triticum	aestivum	Landrace	Ⅶ
ZM011662	Honghuamai	Sichuan, China	S	Triticum	aestivum	Landrace	Ⅱ
ZM011664	Honghuamai	Sichuan, China	S	Triticum	aestivum	Landrace	Ⅱ
ZM011666	Honghuaxuxumai	Sichuan, China	S	Triticum	aestivum	Landrace	Ⅱ
ZM011667	Hongxu	Sichuan, China	S	Triticum	aestivum	Landrace	Ⅱ
ZM011673	Xiaojiachangsiyuehuang	Sichuan, China	S	Triticum	aestivum	Landrace	Ⅶ
ZM011679	Youluo	Sichuan, China	S	Triticum	aestivum	Landrace	Ⅱ
ZM011687	Biaokoudong	Sichuan, China	S	Triticum	aestivum	Landrace	Ⅶ
ZM011696	Youtiaozi	Sichuan, China	S	Triticum	aestivum	Landrace	Ⅱ
ZM011705	Yangxiaomai	Sichuan, China	S	Triticum	aestivum	Landrace	Ⅶ
ZM011718	Jiandongmai	Sichuan, China	S	Triticum	aestivum	Landrace	Ⅱ
ZM011771	Yuqiumai	Guizhou, China	S	Triticum	aestivum	Landrace	Ⅱ
ZM011782	Dabaimai	Yunnan, China	R	Triticum	aestivum	Landrace	Ⅶ
ZM011809	Xiaonianmai	Yunnan, China	S	Triticum	aestivum	Landrace	Ⅶ
ZM011941	Youmangbaimai	Yunnan, China	S	Triticum	aestivum	Landrace	Ⅱ
ZM011958	Hongchangmang	Yunnan, China	S	Triticum	aestivum	Landrace	Ⅱ
ZM011960	Hongkedahuimai	Yunnan, China	S	Triticum	aestivum	Landrace	Ⅱ
ZM012025	Shizishanchangmangmai	Yunnan, China	S	Triticum	aestivum	Landrace	Ⅶ
ZM012029	Yangmai	Yunnan, China	S	Triticum	aestivum	Landrace	Ⅱ
ZM012047	Suozhuxiaomai	Yunnan, China	S	Triticum	aestivum	Landrace	Ⅶ
ZM012051	Nengmei	Yunnan, China	S	Triticum	aestivum	Landrace	Ⅱ
ZM012067	Lianghexiaomai6	Yunnan, China	S	Triticum	aestivum	Landrace	Ⅱ
ZM012077	Zimai	Yunnan, China	S	Triticum	aestivum	Landrace	Ⅱ
ZM012185	Xiaohongmai	Shaanxi, China	S	Triticum	aestivum	Landrace	Ⅱ
ZM012333	Baijiantiao	Shanxi, China	S	Triticum	aestivum	Landrace	Ⅱ
ZM012416	Laoyunxi	Shaanxi, China	S	Triticum	aestivum	Landrace	Ⅶ
ZM012419	Laogaoshanbai	Shaanxi, China	R	Triticum	aestivum	Landrace	Ⅶ
ZM012546	Hongxumai	Shanxi, China	R	Triticum	aestivum	Landrace	Ⅱ
ZM012578	Lengfengmai	Shaanxi, China	S	Triticum	aestivum	Landrace	Ⅶ
ZM012831	Laozaomai	Gansu, China	S	Triticum	aestivum	Landrace	Ⅱ
ZM017512	Xiaohongmang	Hebei, China	S	Triticum	aestivum	Landrace	Ⅱ
ZM017603	Linpuzao	Zhejiang, China	S	Triticum	aestivum	Landrace	Ⅱ
ZM017605	Xiaobaihongliangmai	Shandong, China	R	Triticum	aestivum	Landrace	Ⅶ
ZM017613	Hongmangbai	Henan, China	S	Triticum	aestivum	Landrace	Ⅱ
ZM020081	Honghulutou	Jiangsu, China	S	Triticum	aestivum	Landrace	Ⅱ
ZM020340	Xizangzhada	Tibet, China	S	Triticum	aestivum	Landrace	Ⅱ
ZM020625	Xiaomaizi	Gansu, China	S	Triticum	aestivum	Landrace	Ⅶ
ZM020631	Wumangyangmai	Gansu, China	S	Triticum	aestivum	Landrace	Ⅱ
ZM020687	Laozaomai	Gansu, China	R	Triticum	aestivum	Landrace	Ⅱ
ZM020728	Hongqimai	Gansu, China	S	Triticum	aestivum	Landrace	Ⅱ
ZM020736	Honggeda	Gansu, China	S	Triticum	aestivum	Landrace	Ⅱ
ZM020741	Hongmazha	Gansu, China	S	Triticum	aestivum	Landrace	Ⅱ
ZM020752	Hongjiaotou	Gansu, China	R	Triticum	aestivum	Landrace	Ⅱ
ZM020753	Hongqiaotou	Gansu, China	S	Triticum	aestivum	Landrace	Ⅶ
ZM020768	Xiaohongtu	Gansu, China	S	Triticum	aestivum	Landrace	Ⅱ
ZM020804	Baimang	Gansu, China	R	Triticum	aestivum	Landrace	Ⅱ
W766	Mahon	Algeria	N/A	Triticum	aestivum	Landrace	Ⅸ
W22	Improved Steinwedel	Australia	R	Triticum	aestivum	Landrace	Ⅱ
W24	Aussie	Australia	S	Triticum	aestivum	Landrace	Ⅶ
W25	Sultan	Australia	S	Triticum	aestivum	Landrace	Ⅱ
W26	Sunset	Australia	S	Triticum	aestivum	Landrace	Ⅷ
W28	Fife	Australia	S	Triticum	aestivum	Landrace	Ⅱ
W29	Early Bird	Australia	S	Triticum	aestivum	Landrace	Ⅱ
W30	Majestic	Australia	S	Triticum	aestivum	Landrace	Ⅷ
W31	Rajah	Australia	S	Triticum	aestivum	Landrace	Ⅶ
W90	Cedar	Australia	S	Triticum	aestivum	Landrace	Ⅶ
W132	Union	Australia	S	Triticum	aestivum	Landrace	Ⅷ
W133	Waratah	Australia	S	Triticum	aestivum	Landrace	Ⅷ
W135	Canberra	Australia	S	Triticum	aestivum	Landrace	Ⅷ
W136	Exquisite	Australia	S	Triticum	aestivum	Landrace	Ⅷ
W138	Duchess	Australia	R	Triticum	aestivum	Landrace	Ⅶ
W245	King's White	Australia	S	Triticum	aestivum	Landrace	Ⅷ
W13	Bebrovo	Bulgaria	S	Triticum	aestivum	Landrace	Ⅱ
W71	Constantin	Bulgaria	S	Triticum	aestivum	Landrace	Ⅱ
W73	Bebrovo	Bulgaria	S	Triticum	aestivum	Landrace	Ⅱ
W159	Constantin	Bulgaria	S	Triticum	aestivum	Landrace	Ⅶ
W349	Golema Franga	Bulgaria	S	Triticum	aestivum	Landrace	Ⅱ
W366	Bregari	Bulgaria	S	Triticum	aestivum	Landrace	Ⅱ
W621	Shumen	Bulgaria	S	Triticum	aestivum	Landrace	Ⅶ
W223	Shan wheat	Burma	S	Triticum	aestivum	Landrace	Ⅸ
W313	2193/20-12	Burma	R	Triticum	aestivum	Landrace	Ⅶ
W501	2193/20-14	Burma	S	Triticum	aestivum	Landrace	Ⅶ
W502	2193/20-8	Burma	S	Triticum	aestivum	Landrace	Ⅱ
W2	Blé mavratheri	Creece	S	Triticum	aestivum	Landrace	Ⅸ
W289	Blé cheliostazo	Creece	S	Triticum	aestivum	Landrace	Ⅸ
W681	Blé cheliostazo	Creece	S	Triticum	aestivum	Landrace	Ⅸ
W291	Psathas	Cyprus	S	Triticum	aestivum	Landrace	Ⅱ
W41	Alliés	France	S	Triticum	aestivum	Landrace	Ⅱ
W108	Vilmorin 29	France	S	Triticum	aestivum	Landrace	Ⅱ
W109	P.M.L.1	France	S	Triticum	aestivum	Landrace	Ⅱ
W139	Bladette de Besplas	France	S	Triticum	aestivum	Landrace	Ⅷ
W190	Roux de Presles	France	S	Triticum	aestivum	Landrace	Ⅶ
W191	Rouge des Ardennes	France	S	Triticum	aestivum	Landrace	Ⅶ
W192	Way	France	S	Triticum	aestivum	Landrace	Ⅱ
W193	Wilson jaune	France	R	Triticum	aestivum	Landrace	Ⅱ
W194	Rouge de Bordeaux	France	S	Triticum	aestivum	Landrace	Ⅱ
W200	Parsel	France	S	Triticum	aestivum	Landrace	Ⅶ
W211	Blé Seigle	France	S	Triticum	aestivum	Landrace	Ⅱ
W490	Maylin	France	S	Triticum	aestivum	Landrace	Ⅶ
W281	Deve	Greece	S	Triticum	aestivum	Landrace	Ⅱ
W284	Trigonostaro	Greece	S	Triticum	aestivum	Landrace	Ⅱ
W382	Hokino	Greece	S	Triticum	aestivum	Landrace	Ⅶ
W383	Vardarka Chervenaka	Greece	N/A	Triticum	aestivum	Landrace	Ⅶ
W568	Zulitsa	Greece	S	Triticum	aestivum	Landrace	Ⅶ
W569	Arnaout	Greece	S	Triticum	aestivum	Landrace	Ⅷ
W604	Karabash	Greece	S	Triticum	aestivum	Landrace	Ⅱ
W10	Pusa 80-5	India	S	Triticum	aestivum	Landrace	Ⅷ
W11	Pusa 111	India	S	Triticum	aestivum	Landrace	Ⅱ
W19	Gangajali	India	S	Triticum	aestivum	Landrace	Ⅶ
W20	Thori	India	S	Triticum	aestivum	Landrace	Ⅶ
W32	Dehak	India	S	Triticum	aestivum	Landrace	Ⅶ
W33	Dehak	India	R	Triticum	aestivum	Landrace	Ⅶ
W81	Gahu (Nepali) or Kyo (Sikkimese)	India	S	Triticum	aestivum	Landrace	Ⅶ
W87	Pusa 4	India	S	Triticum	aestivum	Landrace	Ⅶ
W91	Rodi Garamseli	India	S	Triticum	aestivum	Landrace	Ⅶ
W92	Desi	India	S	Triticum	aestivum	Landrace	Ⅶ
W94	Pashmak	India	S	Triticum	aestivum	Landrace	Ⅶ
W119	Pusa 6	India	S	Triticum	aestivum	Landrace	Ⅷ
W125	Federation	India	S	Triticum	aestivum	Landrace	Ⅷ
W128	Phundi	India	S	Triticum	aestivum	Landrace	Ⅱ
W165	Ka	India	S	Triticum	aestivum	Landrace	Ⅱ
W172	Bhawarwall	India	S	Triticum	aestivum	Landrace	Ⅱ
W174	Desi	India	R	Triticum	aestivum	Landrace	Ⅷ
W195	Gahu (Nepali) or Kyo (Sikkimese)	India	S	Triticum	aestivum	Landrace	Ⅶ
W197	Mundia	India	S	Triticum	aestivum	Landrace	Ⅶ
W199	Boojri (bearded)	India	S	Triticum	aestivum	Landrace	Ⅶ
W204	Gahu (Nepali) or Kyo (Sikkimese)	India	S	Triticum	aestivum	Landrace	Ⅶ
W205	Boojri	India	S	Triticum	aestivum	Landrace	Ⅶ
W206	Desi White	India	S	Triticum	aestivum	Landrace	Ⅶ
W208	Boojri (bearded)	India	S	Triticum	aestivum	Landrace	Ⅶ
W210	Dolatkhani (white)	India	S	Triticum	aestivum	Landrace	Ⅱ
W232	Pusa 52	India	S	Triticum	aestivum	Landrace	Ⅷ
W233	Lyallpur 14	India	S	Triticum	aestivum	Landrace	Ⅶ
W241	Lalia	India	S	Triticum	aestivum	Landrace	Ⅱ
W242	White Murga	India	S	Triticum	aestivum	Landrace	Ⅱ
W246	Soor Ghanum	India	S	Triticum	aestivum	Landrace	Ⅱ
W247	Dehak	India	R	Triticum	aestivum	Landrace	Ⅸ
W249	Desi	India	S	Triticum	aestivum	Landrace	Ⅶ
W380	Lyallpur 14	India	S	Triticum	aestivum	Landrace	Ⅶ
W405	Desi	India	S	Triticum	aestivum	Landrace	Ⅱ
W408	Setwa	India	S	Triticum	aestivum	Landrace	Ⅱ
W411	Desi White	India	S	Triticum	aestivum	Landrace	Ⅱ
W421	Desi	India	S	Triticum	aestivum	Landrace	Ⅱ
W422	Desi	India	S	Triticum	aestivum	Landrace	Ⅶ
W423	Desi	India	S	Triticum	aestivum	Landrace	Ⅱ
W426	Desi	India	S	Triticum	aestivum	Landrace	Ⅱ
W427	Desi	India	S	Triticum	aestivum	Landrace	Ⅷ
W429	Soor Ghanum	India	S	Triticum	aestivum	Landrace	Ⅱ
W430	Soor Ghanum	India	S	Triticum	aestivum	Landrace	Ⅸ
W431	Soor Ghanum	India	S	Triticum	aestivum	Landrace	Ⅱ
W432	Soor Ghanum	India	S	Triticum	aestivum	Landrace	Ⅱ
W510	Lyallpur 10	India	S	Triticum	aestivum	Landrace	Ⅶ
W511	Lyallpur 11	India	S	Triticum	aestivum	Landrace	Ⅱ
W515	Desi White	India	S	Triticum	aestivum	Landrace	Ⅱ
W518	Desi	India	S	Triticum	aestivum	Landrace	Ⅱ
W520	Dandi	India	S	Triticum	aestivum	Landrace	Ⅱ
W521	Sambhoria (Lalwali Wala)	India	S	Triticum	aestivum	Landrace	Ⅱ
W523	Desi	India	S	Triticum	aestivum	Landrace	Ⅶ
W526	Dehak Panjabi	India	R	Triticum	aestivum	Landrace	Ⅶ
W641	Pusa 12	India	S	Triticum	aestivum	Landrace	Ⅱ
W642	Punjab 8A	India	R	Triticum	aestivum	Landrace	Ⅱ
W643	Kaghzi Desi	India	S	Triticum	aestivum	Landrace	Ⅱ
W691	Lyallpur 11	India	S	Triticum	aestivum	Landrace	Ⅱ
W693	Lyallpur 8A	India	S	Triticum	aestivum	Landrace	Ⅱ
W696	Desi	India	R	Triticum	aestivum	Landrace	Ⅱ
W704	Gahu (Nepali) or Kyo (Sikkimese)	India	S	Triticum	aestivum	Landrace	Ⅱ
W705	Walaiti (Mastung wheat)	India	S	Triticum	aestivum	Landrace	Ⅱ
W707	C.	India	R	Triticum	aestivum	Landrace	Ⅱ
W708	Gahu (Nepali) or Kyo (Sikkimese)	India	S	Triticum	aestivum	Landrace	Ⅱ
W711	Sufed Panjabi	India	S	Triticum	aestivum	Landrace	Ⅱ
W712	Desi	India	S	Triticum	aestivum	Landrace	Ⅶ
W713	Sufed Panjabi	India	S	Triticum	aestivum	Landrace	Ⅱ
W728	Gahu (Nepali) or Kyo (Sikkimese)	India	S	Triticum	aestivum	Landrace	Ⅱ
W729	Gahu (Nepali) or Kyo (Sikkimese)	India	R	Triticum	aestivum	Landrace	Ⅶ
W736	Pusa 6	India	R	Triticum	aestivum	Landrace	Ⅶ
W741	Lalmi	India	R	Triticum	aestivum	Landrace	Ⅶ
W761	Abi	India	S	Triticum	aestivum	Landrace	Ⅱ
W765	Abi	India	S	Triticum	aestivum	Landrace	Ⅱ
W798	Pusa 80-5	India	R	Triticum	aestivum	Landrace	Ⅱ
W808	Malo	India	S	Triticum	aestivum	Landrace	Ⅶ
W825	Mundia	India	S	Triticum	aestivum	Landrace	Ⅷ
W207	Autumn wheat	Iran	S	Triticum	aestivum	Landrace	Ⅶ
W240	Razan Ferahan	Iran	S	Triticum	aestivum	Landrace	Ⅶ
W372	Kerbelai Ali Khani	Iran	S	Triticum	aestivum	Landrace	Ⅶ
W375	Vilayati	Iran	S	Triticum	aestivum	Landrace	Ⅶ
W377	Sarakh	Iran	R	Triticum	aestivum	Landrace	Ⅶ
W378	Kal	Iran	S	Triticum	aestivum	Landrace	Ⅱ
W379	Sari Boghda	Iran	S	Triticum	aestivum	Landrace	Ⅸ
W403	Serabend	Iran	S	Triticum	aestivum	Landrace	Ⅶ
W404	Safid	Iran	S	Triticum	aestivum	Landrace	Ⅱ
W514	Zardak-i-Harrami	Iran	S	Triticum	aestivum	Landrace	Ⅱ
W574	Sarakhsi	Iran	S	Triticum	aestivum	Landrace	Ⅶ
W625	Ab Mahi	Iran	S	Triticum	aestivum	Landrace	Ⅶ
W627	Khal Kirmiz	Iran	S	Triticum	aestivum	Landrace	Ⅱ
W629	Ab Mahi	Iran	S	Triticum	aestivum	Landrace	Ⅶ
W630	Qizilqin Boghda	Iran	S	Triticum	aestivum	Landrace	Ⅱ
W631	Khusheh Safid	Iran	S	Triticum	aestivum	Landrace	Ⅱ
W683	Vilayati	Iran	S	Triticum	aestivum	Landrace	Ⅱ
W699	Sukh Das	Iran	S	Triticum	aestivum	Landrace	Ⅱ
W702	Ma'auneh	Iran	S	Triticum	aestivum	Landrace	Ⅱ
W726	Gandum-i-Jiruft	Iran	S	Triticum	aestivum	Landrace	Ⅱ
W730	Muganka x Belokoloska	Iran	S	Triticum	aestivum	Landrace	Ⅱ
W4	Rustam Exp Farm 99	Iraq	R	Triticum	aestivum	Landrace	Ⅶ
W306	Kandhari, Rustam Exp Farm 859	Iraq	S	Triticum	aestivum	Landrace	Ⅱ
W692	Rustam Exp Farm 79	Iraq	S	Triticum	aestivum	Landrace	Ⅹ
W725	Rustam Exp Farm 171	Iraq	S	Triticum	aestivum	Landrace	Ⅱ
W101	Flaksberger 21223	Italy	S	Triticum	aestivum	Landrace	Ⅱ
W102	Gentil Rossa, Flaksberger 19927	Italy	S	Triticum	aestivum	Landrace	Ⅱ
W734	Edda	Italy	S	Triticum	aestivum	Landrace	Ⅱ
W775	Piccolo	Italy	S	Triticum	aestivum	Landrace	Ⅷ
W781	Oberdan	Italy	S	Triticum	aestivum	Landrace	Ⅶ
W496	Mahan	Morocco	S	Triticum	aestivum	Landrace	Ⅸ
W327	Mughari	Palestine	S	Triticum	aestivum	Landrace	Ⅷ
W88	Trigo preto rijo	Poland	S	Triticum	aestivum	Landrace	Ⅱ
W98	Hors Concurs	Poland	S	Triticum	aestivum	Landrace	Ⅶ
W100	Kitnouska	Poland	S	Triticum	aestivum	Landrace	Ⅱ
W181	Kujawianka Wieclawicka	Poland	S	Triticum	aestivum	Landrace	Ⅶ
W182	Superelekta Kleszczynskich	Poland	S	Triticum	aestivum	Landrace	Ⅶ
W183	Extra Kolben Heinego	Poland	S	Triticum	aestivum	Landrace	Ⅶ
W184	Surka Cezostna	Poland	S	Triticum	aestivum	Landrace	Ⅶ
W478	Ostka Wieclawicka	Poland	S	Triticum	aestivum	Landrace	Ⅱ
W480	Ostka Skomoroska	Poland	S	Triticum	aestivum	Landrace	Ⅶ
W481	Hors Concurs	Poland	S	Triticum	aestivum	Landrace	Ⅶ
W669	Zlotka Miczynskiego	Poland	S	Triticum	aestivum	Landrace	Ⅶ
W671	Zaborzanka	Poland	R	Triticum	aestivum	Landrace	Ⅶ
W8	Trigo Temporao de Coruche	Portugal	S	Triticum	aestivum	Landrace	Ⅷ
W9	Trigo Precoce	Portugal	S	Triticum	aestivum	Landrace	Ⅶ
W59	Trigo mole da regiad	Portugal	S	Triticum	aestivum	Landrace	Ⅱ
W60	Trigo luanco rijo	Portugal	R	Triticum	aestivum	Landrace	Ⅱ
W118	Trigo Colonial	Portugal	S	Triticum	aestivum	Landrace	Ⅷ
W151	Trigo môcho ruivo	Portugal	S	Triticum	aestivum	Landrace	Ⅷ
W152	Trigo Brancal	Portugal	R	Triticum	aestivum	Landrace	Ⅱ
W155	Trigo Marques on Pero Espuna	Portugal	S	Triticum	aestivum	Landrace	Ⅷ
W177	Camara's no. 3	Portugal	S	Triticum	aestivum	Landrace	Ⅷ
W229	Trigo Tremês	Portugal	S	Triticum	aestivum	Landrace	Ⅶ
W230	Trigo Precoce	Portugal	S	Triticum	aestivum	Landrace	Ⅶ
W339	Trigo Precoce	Portugal	S	Triticum	aestivum	Landrace	Ⅸ
W388	Trigo Lobeiro	Portugal	S	Triticum	aestivum	Landrace	Ⅸ
W390	Trigo Rietti	Portugal	S	Triticum	aestivum	Landrace	Ⅱ
W391	Trigo Galego	Portugal	S	Triticum	aestivum	Landrace	Ⅱ
W394	Trigo Precoce	Portugal	S	Triticum	aestivum	Landrace	Ⅶ
W396	Trigo Ribeiro	Portugal	S	Triticum	aestivum	Landrace	Ⅶ
W400	Trigo Marquês	Portugal	R	Triticum	aestivum	Landrace	Ⅸ
W476	Trigo ruivo fino	Portugal	S	Triticum	aestivum	Landrace	Ⅸ
W509	Alexandre	Portugal	S	Triticum	aestivum	Landrace	Ⅸ
W589	Trigo luanca Bonito	Portugal	S	Triticum	aestivum	Landrace	Ⅶ
W590	Trigo Anafil	Portugal	S	Triticum	aestivum	Landrace	Ⅷ
W591	Trigo Morenico Ruivo	Portugal	R	Triticum	aestivum	Landrace	Ⅶ
W592	Trigo Ideal	Portugal	S	Triticum	aestivum	Landrace	Ⅷ
W593	Trigo Durasio branco	Portugal	R	Triticum	aestivum	Landrace	Ⅶ
W594	Trigo Barbela	Portugal	R	Triticum	aestivum	Landrace	Ⅷ
W595	Trigo Galego Môcho	Portugal	S	Triticum	aestivum	Landrace	Ⅱ
W596	Trigo Belini	Portugal	S	Triticum	aestivum	Landrace	Ⅶ
W598	Trigo Ideal	Portugal	S	Triticum	aestivum	Landrace	Ⅶ
W447	Tiganesti 653	Romania	R	Triticum	aestivum	Landrace	Ⅶ
W448	Todiresti	Romania	R	Triticum	aestivum	Landrace	Ⅶ
W449	Miercurea Ciucului	Romania	S	Triticum	aestivum	Landrace	Ⅶ
W450	Samanta 117	Romania	S	Triticum	aestivum	Landrace	Ⅶ
W661	Samanta 1252	Romania	S	Triticum	aestivum	Landrace	Ⅱ
W662	I.C.A.R.1	Romania	R	Triticum	aestivum	Landrace	Ⅶ
W16	Mocho	Spain	S	Triticum	aestivum	Landrace	Ⅱ
W47	Pelado de espiga larga	Spain	S	Triticum	aestivum	Landrace	Ⅶ
W49	Pelado de Estella	Spain	R	Triticum	aestivum	Landrace	Ⅶ
W50	Buen labrador	Spain	R	Triticum	aestivum	Landrace	Ⅶ
W51	Pelado grano cilindrico	Spain	S	Triticum	aestivum	Landrace	Ⅱ
W52	Aurora	Spain	S	Triticum	aestivum	Landrace	Ⅶ
W61	Mocho Rojo	Spain	S	Triticum	aestivum	Landrace	Ⅱ
W62	Great wheat	Spain	R	Triticum	aestivum	Landrace	Ⅶ
W63	Manitoba	Spain	R	Triticum	aestivum	Landrace	Ⅱ
W65	Erria	Spain	R	Triticum	aestivum	Landrace	Ⅱ
W67	Toseta de Oronz	Spain	R	Triticum	aestivum	Landrace	Ⅱ
W70	Great wheat	Spain	S	Triticum	aestivum	Landrace	Ⅱ
W83	Rigoctia	Spain	S	Triticum	aestivum	Landrace	Ⅶ
W84	Moro	Spain	S	Triticum	aestivum	Landrace	Ⅱ
W85	Marquis	Spain	S	Triticum	aestivum	Landrace	Ⅶ
W113	Trigo blancos	Spain	S	Triticum	aestivum	Landrace	Ⅶ
W117	Trigo môcho (sin raspa)	Spain	S	Triticum	aestivum	Landrace	Ⅱ
W131	Trigo Candeal	Spain	S	Triticum	aestivum	Landrace	Ⅱ
W160	Mocho de Burgos	Spain	S	Triticum	aestivum	Landrace	Ⅶ
W161	Rico de Ituren	Spain	S	Triticum	aestivum	Landrace	Ⅱ
W162	Moro	Spain	S	Triticum	aestivum	Landrace	Ⅱ
W163	Mocho Rojo	Spain	S	Triticum	aestivum	Landrace	Ⅶ
W180	Bastanes royo productivo	Spain	S	Triticum	aestivum	Landrace	Ⅶ
W202	Manitoba velloso	Spain	S	Triticum	aestivum	Landrace	Ⅱ
W239	Barbilla	Spain	R	Triticum	aestivum	Landrace	Ⅸ
W266	Baztanes compacto	Spain	S	Triticum	aestivum	Landrace	Ⅶ
W267	Rieti navarro, grano lango	Spain	R	Triticum	aestivum	Landrace	Ⅶ
W268	Catalan de tallo corto	Spain	S	Triticum	aestivum	Landrace	Ⅶ
W269	Rieti navarro frondoso	Spain	R	Triticum	aestivum	Landrace	Ⅶ
W272	Royo de dificil desgrane	Spain	S	Triticum	aestivum	Landrace	Ⅱ
W274	Trigo blancos	Spain	S	Triticum	aestivum	Landrace	Ⅷ
W275	Carpino alto, precoz	Spain	S	Triticum	aestivum	Landrace	Ⅱ
W276	Carpino Royo de Eslava	Spain	S	Triticum	aestivum	Landrace	Ⅱ
W278	Trigo Obispado	Spain	S	Triticum	aestivum	Landrace	Ⅱ
W279	Hembrilla de la tierra	Spain	S	Triticum	aestivum	Landrace	Ⅱ
W280	Catalan de espiga blanca	Spain	S	Triticum	aestivum	Landrace	Ⅶ
W340	Manitoba	Spain	S	Triticum	aestivum	Landrace	Ⅱ
W341	Candeal	Spain	S	Triticum	aestivum	Landrace	Ⅶ
W342	Hembrilla de Isamba	Spain	S	Triticum	aestivum	Landrace	Ⅱ
W343	Rampla	Spain	S	Triticum	aestivum	Landrace	Ⅶ
W385	Black Argaña	Spain	S	Triticum	aestivum	Landrace	Ⅱ
W402	Marquis	Spain	R	Triticum	aestivum	Landrace	Ⅶ
W491	Aduna	Spain	S	Triticum	aestivum	Landrace	Ⅱ
W493	Trigo blancos	Spain	S	Triticum	aestivum	Landrace	Ⅱ
W538	Carpino alto frondoso	Spain	R	Triticum	aestivum	Landrace	Ⅱ
W539	Carpino Royo de Eslava	Spain	S	Triticum	aestivum	Landrace	Ⅱ
W541	Rieti navarro, tallo fuerte, corto	Spain	S	Triticum	aestivum	Landrace	Ⅱ
W542	Marzal	Spain	S	Triticum	aestivum	Landrace	Ⅱ
W543	Pelado de Estello, grano corto	Spain	S	Triticum	aestivum	Landrace	Ⅱ
W544	Catalan de grano corto	Spain	S	Triticum	aestivum	Landrace	Ⅸ
W545	Hembrilla alto, fuerta	Spain	S	Triticum	aestivum	Landrace	Ⅱ
W546	Royo de alta	Spain	S	Triticum	aestivum	Landrace	Ⅸ
W547	Baztanes de tallos llanos	Spain	S	Triticum	aestivum	Landrace	Ⅱ
W549	Rieti navarro, alto fuerto	Spain	R	Triticum	aestivum	Landrace	Ⅱ
W550	Hembrilla Rieti	Spain	S	Triticum	aestivum	Landrace	Ⅶ
W558	Trigo semi-duro	Spain	S	Triticum	aestivum	Landrace	Ⅷ
W599	Jeja reja	Spain	S	Triticum	aestivum	Landrace	Ⅱ
W602	Rico de Ituren	Spain	S	Triticum	aestivum	Landrace	Ⅱ
W676	Trigo Blocal	Spain	S	Triticum	aestivum	Landrace	Ⅶ
W682	Catalan de grano corto pesado	Spain	S	Triticum	aestivum	Landrace	Ⅱ
W684	Trigo duros	Spain	R	Triticum	aestivum	Landrace	Ⅸ
W688	Trigo Obispado	Spain	R	Triticum	aestivum	Landrace	Ⅹ
W45	Douchani	Syria	S	Triticum	aestivum	Landrace	Ⅶ
W43	Bartletta	Tunisia	S	Triticum	aestivum	Landrace	Ⅶ
W218	Sbei Noir	Tunisia	S	Triticum	aestivum	Landrace	Ⅸ
W255	Louri	Tunisia	S	Triticum	aestivum	Landrace	Ⅸ
W257	Native hard	Tunisia	S	Triticum	aestivum	Landrace	Ⅱ
W492	Sbei 292	Tunisia	S	Triticum	aestivum	Landrace	Ⅱ
W531	Mahmoudi A.P.3.	Tunisia	R	Triticum	aestivum	Landrace	Ⅸ
W534	Mahmoudi	Tunisia	S	Triticum	aestivum	Landrace	Ⅸ
W536	Biskri	Tunisia	S	Triticum	aestivum	Landrace	Ⅸ
W635	Native hard	Tunisia	S	Triticum	aestivum	Landrace	Ⅱ
W674	Mahmoudi	Tunisia	S	Triticum	aestivum	Landrace	Ⅱ
W686	Richelle Hative	Tunisia	S	Triticum	aestivum	Landrace	Ⅷ
W149	Squarehead's Master	United Kingdom	S	Triticum	aestivum	Landrace	Ⅶ
W485	erythrospermum Korn., Flaksberger 17517	USSR	S	Triticum	aestivum	Landrace	Ⅶ
W486	erythrospermum Korn., Flaksberger 23613	USSR	S	Triticum	aestivum	Landrace	Ⅶ
W487	erythrospermum Korn., Flaksberger 17525	USSR	S	Triticum	aestivum	Landrace	Ⅱ
W672	ferrugineum Al., Flaksberger 17525	USSR	R	Triticum	aestivum	Landrace	Ⅷ
W731	Shatilov Exp Sta	USSR	R	Triticum	aestivum	Landrace	Ⅱ
W743	Muganka	USSR	S	Triticum	aestivum	Landrace	Ⅱ
W747	Valki Exp Sta 3	USSR	S	Triticum	aestivum	Landrace	Ⅶ
W748	Armavir	USSR	S	Triticum	aestivum	Landrace	Ⅶ
W750	Valki Exp Sta 1	USSR	S	Triticum	aestivum	Landrace	Ⅶ
W751	Valki Exp Sta 3	USSR	R	Triticum	aestivum	Landrace	Ⅶ
W762	816	USSR	R	Triticum	aestivum	Landrace	Ⅱ
W776	Tulun 458	USSR	S	Triticum	aestivum	Landrace	Ⅶ
W785	Abi	USSR	S	Triticum	aestivum	Landrace	Ⅱ
W786	Dickson J G 294	USSR	S	Triticum	aestivum	Landrace	Ⅱ
W791	Odessa Exp Sta	USSR	S	Triticum	aestivum	Landrace	Ⅶ
W799	Dickson J G 302	USSR	S	Triticum	aestivum	Landrace	Ⅶ
W802	Valki Exp Sta 1	USSR	S	Triticum	aestivum	Landrace	Ⅱ
W72	Rustic winter	Yugoslavia	S	Triticum	aestivum	Landrace	Ⅱ
W74	Bon Fermier	Yugoslavia	S	Triticum	aestivum	Landrace	Ⅱ
W75	Potiska	Yugoslavia	S	Triticum	aestivum	Landrace	Ⅱ
W76	Bon Fermier	Yugoslavia	S	Triticum	aestivum	Landrace	Ⅶ
W77	Native winter	Yugoslavia	S	Triticum	aestivum	Landrace	Ⅱ
W78	Native winter	Yugoslavia	S	Triticum	aestivum	Landrace	Ⅱ
W359	Veliko Hoce	Yugoslavia	R	Triticum	aestivum	Landrace	Ⅱ
W365	Veliko Hoce	Yugoslavia	S	Triticum	aestivum	Landrace	Ⅶ
W367	Prolific	Yugoslavia	S	Triticum	aestivum	Landrace	Ⅶ
W369	Native winter	Yugoslavia	S	Triticum	aestivum	Landrace	Ⅶ
W370	Winter No. 6	Yugoslavia	S	Triticum	aestivum	Landrace	Ⅶ
W371	Native winter	Yugoslavia	S	Triticum	aestivum	Landrace	Ⅶ
W606	Veliko Hoce	Yugoslavia	S	Triticum	aestivum	Landrace	Ⅱ
W607	Native winter	Yugoslavia	R	Triticum	aestivum	Landrace	Ⅶ
W611	Winter No.10	Yugoslavia	S	Triticum	aestivum	Landrace	Ⅶ
W613	Potiska	Yugoslavia	S	Triticum	aestivum	Landrace	Ⅶ
W615	Rustic winter	Yugoslavia	S	Triticum	aestivum	Landrace	Ⅱ
AS660584	IAR/W/117-3	Ethiopia	S	Triticum	aestivum	Landrace	Ⅶ
AS660590	ELS 6404-125	Eritrea	S	Triticum	aestivum	Landrace	Ⅱ
AS660609	MG 31513	Ethiopia	S	Triticum	aestivum	Landrace	Ⅱ
AS660599	IWA 8606208	Iran	S	Triticum	aestivum	Landrace	Ⅱ
AS660592	5	Nepal	R	Triticum	aestivum	Landrace	Ⅱ
AS660612	TJK 2006	Tajikistan	R	Triticum	aestivum	Landrace	Ⅱ
AS660608	Som	Turkey	R	Triticum	aestivum	Landrace	Ⅶ
AS660614	Sarajevo 1	BosniaandHerzegovina	R	Triticum	aestivum	Landrace	Ⅶ
AS660626	ELS 6304-4-B	Ethiopia	R	Triticum	aestivum	Landrace	Ⅱ
AS660252	9610	India	R	Triticum	aestivum	Landrace	Ⅱ
AS660060	CI 8623	Egypt	R	Triticum	aestivum	Landrace	Ⅱ
AS660208	63	Egypt	R	Triticum	aestivum	Landrace	Ⅱ
AS660362	Sinai 12	Egypt	R	Triticum	aestivum	Landrace	Ⅸ
AS660296	Barce U A	Ethiopia	S	Triticum	aestivum	Landrace	Ⅱ
AS660299	Richelle	Ethiopia	S	Triticum	aestivum	Landrace	Ⅷ
AS660303	Camadi Abdu	Ethiopia	S	Triticum	aestivum	Landrace	Ⅶ
AS660132	Sirhadi	Afghanistan	S	Triticum	aestivum	Landrace	Ⅶ
AS660180	Daudakhani	India	R	Triticum	aestivum	Landrace	Ⅱ
AS660266	Farin Pissi	India	S	Triticum	aestivum	Landrace	Ⅷ
AS660267	10800	India	S	Triticum	aestivum	Landrace	Ⅷ
AS660481	W139B	India	S	Triticum	aestivum	Landrace	Ⅱ
AS660463	110	Iran	S	Triticum	aestivum	Landrace	Ⅱ
AS660480	91b	Iran	S	Triticum	aestivum	Landrace	Ⅱ
AS660225	568	Iraq	S	Triticum	aestivum	Landrace	Ⅱ
AS660354	568	Pakistan	S	Triticum	aestivum	Landrace	Ⅶ
AS660237	1696	Turkey	R	Triticum	aestivum	Landrace	Ⅱ
AS660263	Asure	Turkey	R	Triticum	aestivum	Landrace	Ⅱ
AS660430	Karakilcik	Turkey	R	Triticum	aestivum	Landrace	Ⅶ
AS660173	CI 4808	Italy	S	Triticum	aestivum	Landrace	Ⅱ
AS660177	Krasnokoloska	RussianFederation	S	Triticum	aestivum	Landrace	Ⅶ
AS660205	Morisco	Spain	S	Triticum	aestivum	Landrace	Ⅸ
AS660293	Tremezino Ariz	Spain	S	Triticum	aestivum	Landrace	Ⅱ
AS660317	Espanhol Chamorro	Spain	S	Triticum	aestivum	Landrace	Ⅱ
AS660233	184	Ukraine	S	Triticum	aestivum	Landrace	Ⅶ
N/A	Shi 4185	Hebei, Chian	S	Triticum	aestivum	Modern cultivar	Ⅱ
N/A	Aikang 58	Henan, China	S	Triticum	aestivum	Modern cultivar	Ⅱ
AL8/78	N/A	N/A	S	Aegilops	tauschii	Aegilops tauschii	Ⅲ
Ciae 16	N/A	N/A	R	Aegilops	tauschii	Aegilops tauschii	Ⅵ
DV 146	N/A	N/A	S	Aegilops	tauschii	Aegilops tauschii	Ⅴ
DV 198	N/A	N/A	R	Aegilops	tauschii	Aegilops tauschii	Ⅴ
DV 219	N/A	N/A	R	Aegilops	tauschii	Aegilops tauschii	Ⅵ
DV 274	N/A	N/A	S	Aegilops	tauschii	Aegilops tauschii	Ⅲ
DV 313	N/A	N/A	R	Aegilops	tauschii	Aegilops tauschii	Ⅱ
DV 322	N/A	N/A	S	Aegilops	tauschii	Aegilops tauschii	Ⅱ
PI 431600	N/A	N/A	R	Aegilops	tauschii	Aegilops tauschii	Ⅱ
PI 431601	N/A	N/A	R	Aegilops	tauschii	Aegilops tauschii	Ⅱ
PI 431602	N/A	N/A	R	Aegilops	tauschii	Aegilops tauschii	Ⅲ
PI 452131	N/A	N/A	S	Aegilops	tauschii	Aegilops tauschii	Ⅵ
PI 486268	N/A	N/A	S	Aegilops	tauschii	Aegilops tauschii	Ⅵ
PI 486271	N/A	N/A	S	Aegilops	tauschii	Aegilops tauschii	Ⅵ
PI 486274	N/A	N/A	R	Aegilops	tauschii	Aegilops tauschii	Ⅲ
PI 486275	N/A	N/A	R	Aegilops	tauschii	Aegilops tauschii	Ⅲ
PI 508263	N/A	N/A	S	Aegilops	tauschii	Aegilops tauschii	Ⅵ
PI 511367	N/A	N/A	S	Aegilops	tauschii	Aegilops tauschii	Ⅵ
PI 511368	N/A	N/A	R	Aegilops	tauschii	Aegilops tauschii	Ⅲ
PI 511375	N/A	N/A	S	Aegilops	tauschii	Aegilops tauschii	Ⅵ
PI 511380	N/A	N/A	S	Aegilops	tauschii	Aegilops tauschii	Ⅵ
PI 511381	N/A	N/A	S	Aegilops	tauschii	Aegilops tauschii	Ⅵ
PI 511383	N/A	N/A	R	Aegilops	tauschii	Aegilops tauschii	Ⅵ
PI 554310	N/A	N/A	R	Aegilops	tauschii	Aegilops tauschii	Ⅲ
PI 554314	N/A	N/A	R	Aegilops	tauschii	Aegilops tauschii	Ⅱ
PI 554319	N/A	N/A	S	Aegilops	tauschii	Aegilops tauschii	Ⅵ
PI 554320	N/A	N/A	R	Aegilops	tauschii	Aegilops tauschii	Ⅲ
PI 560756	N/A	N/A	R	Aegilops	tauschii	Aegilops tauschii	Ⅲ
PI 574465	N/A	N/A	R	Aegilops	tauschii	Aegilops tauschii	Ⅲ
PI 574469	N/A	N/A	S	Aegilops	tauschii	Aegilops tauschii	Ⅵ
PI 603228	N/A	N/A	R	Aegilops	tauschii	Aegilops tauschii	Ⅱ
PI 603229	N/A	N/A	R	Aegilops	tauschii	Aegilops tauschii	Ⅲ
PI 603230	N/A	N/A	R	Aegilops	tauschii	Aegilops tauschii	Ⅲ
PI 603233	N/A	N/A	R	Aegilops	tauschii	Aegilops tauschii	Ⅲ
PI 603246	N/A	N/A	S	Aegilops	tauschii	Aegilops tauschii	Ⅵ
RM 000161	N/A	N/A	S	Aegilops	tauschii	Aegilops tauschii	Ⅵ
RM 000162	N/A	N/A	S	Aegilops	tauschii	Aegilops tauschii	Ⅵ
RM 000163	N/A	N/A	S	Aegilops	tauschii	Aegilops tauschii	Ⅵ
RM 000173	N/A	N/A	S	Aegilops	tauschii	Aegilops tauschii	Ⅵ
RM 000178	N/A	N/A	S	Aegilops	tauschii	Aegilops tauschii	Ⅵ
RM 000180	N/A	N/A	S	Aegilops	tauschii	Aegilops tauschii	Ⅱ
RM 000181	N/A	N/A	S	Aegilops	tauschii	Aegilops tauschii	Ⅵ
RM 000182	N/A	N/A	R	Aegilops	tauschii	Aegilops tauschii	Ⅵ
RM 000183	N/A	N/A	R	Aegilops	tauschii	Aegilops tauschii	Ⅵ
RM 000189	N/A	N/A	S	Aegilops	tauschii	Aegilops tauschii	Ⅵ
RM 000190	N/A	N/A	S	Aegilops	tauschii	Aegilops tauschii	Ⅵ
RM 000191	N/A	N/A	S	Aegilops	tauschii	Aegilops tauschii	Ⅱ
RM 000192	N/A	N/A	R	Aegilops	tauschii	Aegilops tauschii	Ⅱ
RM 000197	N/A	N/A	R	Aegilops	tauschii	Aegilops tauschii	Ⅲ
RM 000198	N/A	N/A	R	Aegilops	tauschii	Aegilops tauschii	Ⅵ
RM 000206	N/A	N/A	R	Aegilops	tauschii	Aegilops tauschii	Ⅱ
RM 000208	N/A	N/A	R	Aegilops	tauschii	Aegilops tauschii	Ⅲ
RM 000209	N/A	N/A	S	Aegilops	tauschii	Aegilops tauschii	Ⅵ
RM 000210	N/A	N/A	R	Aegilops	tauschii	Aegilops tauschii	Ⅳ
RM 000211	N/A	N/A	S	Aegilops	tauschii	Aegilops tauschii	Ⅱ
RM 000212	N/A	N/A	R	Aegilops	tauschii	Aegilops tauschii	Ⅱ
RM 000214	N/A	N/A	R	Aegilops	tauschii	Aegilops tauschii	Ⅱ
RM 000215	N/A	N/A	S	Aegilops	tauschii	Aegilops tauschii	Ⅵ
RM 000217	N/A	N/A	R	Aegilops	tauschii	Aegilops tauschii	Ⅱ
RM 000219	N/A	N/A	R	Aegilops	tauschii	Aegilops tauschii	Ⅱ
RM 000220	N/A	N/A	S	Aegilops	tauschii	Aegilops tauschii	Ⅵ
RM 000221	N/A	N/A	S	Aegilops	tauschii	Aegilops tauschii	Ⅵ
RM 000223	N/A	N/A	S	Aegilops	tauschii	Aegilops tauschii	Ⅵ
RM 000225	N/A	N/A	R	Aegilops	tauschii	Aegilops tauschii	Ⅳ
RM 000227	N/A	N/A	R	Aegilops	tauschii	Aegilops tauschii	Ⅱ
RM 000235	N/A	N/A	R	Aegilops	tauschii	Aegilops tauschii	Ⅱ
RM 000237	N/A	N/A	R	Aegilops	tauschii	Aegilops tauschii	Ⅴ
RM 000239	N/A	N/A	R	Aegilops	tauschii	Aegilops tauschii	Ⅵ
RM 000242	N/A	N/A	R	Aegilops	tauschii	Aegilops tauschii	Ⅱ
RM 000245	N/A	N/A	R	Aegilops	tauschii	Aegilops tauschii	Ⅴ
RM 000249	N/A	N/A	R	Aegilops	tauschii	Aegilops tauschii	Ⅵ
RM 000251	N/A	N/A	R	Aegilops	tauschii	Aegilops tauschii	Ⅳ
UNKNOWN	N/A	N/A	R	Aegilops	tauschii	Aegilops tauschii	Ⅱ
UNKNOWN	N/A	N/A	S	Aegilops	tauschii	Aegilops tauschii	Ⅵ
UNKNOWN	N/A	N/A	R	Aegilops	tauschii	Aegilops tauschii	Ⅴ
UNKNOWN	N/A	N/A	S	Aegilops	tauschii	Aegilops tauschii	Ⅵ
UNKNOWN	N/A	N/A	R	Aegilops	tauschii	Aegilops tauschii	Ⅱ
AS 623002	N/A	N/A	S	Aegilops	tauschii	Aegilops tauschii	Ⅵ
AS 623027	N/A	N/A	R	Aegilops	tauschii	Aegilops tauschii	Ⅵ
AS 623032	N/A	N/A	R	Aegilops	tauschii	Aegilops tauschii	Ⅳ
AS 623046	N/A	N/A	R	Aegilops	tauschii	Aegilops tauschii	Ⅴ
AS 623177	N/A	N/A	R	Aegilops	tauschii	Aegilops tauschii	Ⅲ
AS 623202	N/A	N/A	R	Aegilops	tauschii	Aegilops tauschii	Ⅱ
AS 623241	N/A	N/A	S	Aegilops	tauschii	Aegilops tauschii	Ⅲ
AS 623280	N/A	N/A	R	Aegilops	tauschii	Aegilops tauschii	Ⅳ
AS 623312	N/A	N/A	S	Aegilops	tauschii	Aegilops tauschii	Ⅵ
AS 623319	N/A	N/A	R	Aegilops	tauschii	Aegilops tauschii	Ⅳ
